# Supplementary material for: 4,4′-Ethyl­enedipyridinium bis­(3,4,5-trihy­droxy­benzoate) sesquihydrate
Source: Acta Crystallogr Sect E Struct Rep Online. 2010 Jul 17;66(Pt 8):o2056–7. doi: 10.1107/S1600536810027169 (PMC3007348; doi:10.1107/S1600536810027169)
Supplement: Supplementary file 2 [file e-66-o2056-Isup2.hkl]

# 
# h,k,l, Fc-squared, Fo-squared, sigma(Fo-squared) and status flag 
# 
data_I
_shelx_title ' 8708 in P-1' 
_shelx_refln_list_code          4 
_shelx_F_calc_maximum      366.07 
_exptl_crystal_F_000      1156.00 
_reflns_d_resolution_high  0.8400 
 
loop_ 
 _symmetry_equiv_pos_as_xyz 
 'x, y, z' 
 '-x, -y, -z' 
 
_cell_length_a     9.4445 
_cell_length_b    15.3314 
_cell_length_c    18.3066 
_cell_angle_alpha 109.884 
_cell_angle_beta   93.685 
_cell_angle_gamma  92.897 
 
_shelx_F_squared_multiplier     1.000 
 
loop_ 
 _refln_index_h 
 _refln_index_k 
 _refln_index_l 
 _refln_F_squared_calc 
 _refln_F_squared_meas 
 _refln_F_squared_sigma 
 _refln_observed_status 
   2   0   0     5950.87     5680.94    109.69 o 
   3   0   0        8.38        7.36      2.80 o 
   4   0   0     3347.55     3633.79     61.66 o 
   5   0   0      947.77     1034.38     32.78 o 
   6   0   0      637.41      575.24     18.42 o 
   7   0   0       18.72       22.26      7.15 o 
   8   0   0      166.74      183.22     24.23 o 
   9   0   0       35.34       10.42     21.30 o 
  10   0   0        0.02       -2.32     35.85 o 
  11   0   0        0.30       -2.76     30.14 o 
 -11   1   0       17.56       24.86     32.60 o 
 -10   1   0       48.84       75.59     36.94 o 
  -9   1   0      623.93      980.79     69.59 o 
  -8   1   0      223.44      223.17     47.99 o 
  -7   1   0       88.94      111.17     21.59 o 
  -6   1   0       94.91       93.07      7.52 o 
  -5   1   0       39.66       91.79     70.14 o 
  -3   1   0      346.68      256.00     10.00 o 
  -2   1   0     8669.90     8288.16    176.07 o 
   2   1   0     9497.33     8918.98    177.06 o 
   3   1   0      555.74      626.07     13.89 o 
   4   1   0    10109.64    11581.00    181.45 o 
   5   1   0      239.08      299.47     17.23 o 
   6   1   0       88.06       93.48     13.80 o 
   7   1   0       65.63       72.80     10.13 o 
   8   1   0        6.84       13.54     19.28 o 
   9   1   0      108.36      130.31     28.40 o 
  10   1   0       16.28        9.78     23.05 o 
  11   1   0        0.00      -37.62     37.62 o 
 -11   2   0       44.17       -4.61     25.32 o 
 -10   2   0      849.35      832.88     55.74 o 
  -9   2   0        2.88       34.04     25.32 o 
  -8   2   0       56.49       99.88     11.51 o 
  -7   2   0        0.11       16.09      9.60 o 
  -6   2   0       55.58       56.30      7.37 o 
  -5   2   0      367.73      371.58     13.94 o 
  -3   2   0      987.45      893.92     26.25 o 
  -2   2   0     2296.48     2058.72     69.27 o 
  -1   2   0      700.99      462.22    137.98 o 
   0   2   0     1624.05     1339.14    391.87 o 
   1   2   0      933.47     1002.82     33.68 o 
   2   2   0       54.60       45.79      6.62 o 
   3   2   0       36.31       43.57      6.85 o 
   5   2   0      744.25      831.94     20.71 o 
   6   2   0       10.88        2.08      5.60 o 
   7   2   0      401.86      312.98     22.25 o 
   8   2   0       68.01      141.65     22.90 o 
   9   2   0       39.43       20.76     21.30 o 
  10   2   0      120.80      131.35     31.83 o 
  11   2   0        0.26      -18.90     31.74 o 
 -11   3   0        5.12       -2.12     28.54 o 
 -10   3   0       54.93       95.13     27.15 o 
  -9   3   0       81.09       58.40     44.55 o 
  -8   3   0        9.35       20.28     10.81 o 
  -7   3   0       12.52       13.32      9.88 o 
  -6   3   0        0.27       11.62      6.72 o 
  -5   3   0        8.22       11.89     11.94 o 
  -4   3   0     5514.51     5988.63    122.06 o 
  -3   3   0      833.34      905.58     20.01 o 
  -2   3   0      242.45      258.94     14.13 o 
  -1   3   0       24.00       35.92     28.22 o 
   0   3   0      354.88      445.47     10.47 o 
   1   3   0     1781.56     1368.58     22.52 o 
   2   3   0      485.61      603.67     14.23 o 
   3   3   0     3274.97     2727.49     51.00 o 
   5   3   0      113.48      121.92     24.13 o 
   6   3   0        5.40        8.83      5.62 o 
   7   3   0        9.63       25.71     17.68 o 
   8   3   0      234.30      469.08     53.25 o 
   9   3   0      596.74      559.10     58.71 o 
  10   3   0        1.10       44.76     30.27 o 
 -11   4   0        1.98        2.67     27.64 o 
 -10   4   0       12.19       -4.35     25.04 o 
  -9   4   0        2.88        7.99     13.13 o 
  -8   4   0       12.18       52.53     12.22 o 
  -7   4   0        4.71        9.35      7.67 o 
  -6   4   0      346.36      350.76     25.73 o 
  -5   4   0        0.00       10.42      5.30 o 
  -4   4   0      586.71      647.56     28.52 o 
  -3   4   0     1148.27      929.62     35.01 o 
  -2   4   0      760.70      699.45     22.65 o 
  -1   4   0    12278.98    12027.15    560.48 o 
   1   4   0    12708.29    11375.73    539.53 o 
   2   4   0     2567.57     2340.65     39.03 o 
   3   4   0     1756.04     1666.23     33.77 o 
   4   4   0     5890.27     5672.67    113.90 o 
   5   4   0      647.99      735.16     19.60 o 
   6   4   0       58.70       58.47      7.09 o 
   7   4   0       14.51      -13.04     21.51 o 
   8   4   0        7.87       41.96     21.30 o 
   9   4   0       28.44       42.37     30.73 o 
  10   4   0        6.16      -20.64     26.12 o 
 -10   5   0        6.88       33.46     30.62 o 
  -9   5   0      200.63      360.35     47.24 o 
  -8   5   0      514.02      539.69     45.51 o 
  -7   5   0      297.80      247.89     24.48 o 
  -6   5   0       99.85       81.47      8.18 o 
  -5   5   0       23.73       43.37     11.29 o 
  -3   5   0      281.15      295.88     37.36 o 
  -2   5   0        6.43        8.82      2.46 o 
  -1   5   0     1868.43     1981.68     52.47 o 
   0   5   0     2763.04     4041.27     85.32 o 
   1   5   0     1439.91     1337.70     45.78 o 
   2   5   0     3004.42     2866.00     52.50 o 
   3   5   0        6.43        8.74      9.56 o 
   4   5   0      855.70      908.78     27.70 o 
   5   5   0     2084.69     2054.54     45.12 o 
   6   5   0       54.32       56.42      5.89 o 
   7   5   0       10.58        6.52     15.37 o 
   8   5   0        1.59       54.68     63.02 o 
   9   5   0      458.23      469.99     41.42 o 
  10   5   0      193.23      166.45     32.27 o 
 -10   6   0      101.68       53.09     31.51 o 
  -9   6   0       25.69       33.87     15.00 o 
  -8   6   0        8.88       47.43     19.56 o 
  -7   6   0        0.05       -9.88      9.88 o 
  -6   6   0       37.81       23.71     10.35 o 
  -5   6   0       29.78       39.95     23.60 o 
  -4   6   0      589.57      933.73     64.70 o 
  -3   6   0      747.68      720.63     45.71 o 
  -2   6   0      191.86      157.26      5.33 o 
  -1   6   0      408.71      374.78      9.08 o 
   0   6   0        5.26       -3.94      3.94 o 
   1   6   0        3.33        9.13      5.86 o 
   2   6   0       47.64       35.20      7.37 o 
   3   6   0      430.15      483.35     24.39 o 
   4   6   0     1412.45     1971.35     50.14 o 
   5   6   0     1396.34     1468.01     38.78 o 
   6   6   0        0.01        2.11      7.86 o 
   7   6   0      140.60      152.76     35.86 o 
   8   6   0      116.16      113.42     29.94 o 
   9   6   0      114.77       52.00     39.12 o 
  10   6   0       19.37       50.55     34.45 o 
 -10   7   0       15.92       -0.75     29.34 o 
  -9   7   0       95.15      152.76     36.52 o 
  -8   7   0       70.00       48.96     35.86 o 
  -7   7   0      209.77      222.78     52.17 o 
  -6   7   0        8.51       18.94      9.07 o 
  -5   7   0      175.86      188.93     29.24 o 
  -3   7   0      962.57      830.64     19.89 o 
  -2   7   0      350.03      393.49     10.37 o 
  -1   7   0     2189.02     2063.45     50.87 o 
   1   7   0      944.08      885.66    137.48 o 
   2   7   0       33.85       63.74     14.71 o 
   3   7   0     1655.11     1536.19     51.51 o 
   4   7   0       16.55       33.11     16.00 o 
   5   7   0      521.48      535.17     62.42 o 
   6   7   0        2.01       28.25     35.85 o 
   7   7   0       26.92       28.41     20.70 o 
   8   7   0        9.20       74.74     33.01 o 
   9   7   0      155.87      113.98     32.60 o 
 -10   8   0       33.30       11.59     34.34 o 
  -9   8   0        6.34       16.00     25.04 o 
  -8   8   0        1.02       74.14     59.76 o 
  -7   8   0        4.54       13.04     18.08 o 
  -6   8   0      282.90      253.80     23.49 o 
  -5   8   0      856.26     1029.23     78.33 o 
  -4   8   0       49.63       15.21     26.08 o 
  -3   8   0       55.03       45.97     27.19 o 
  -2   8   0     1348.21     1363.03     30.10 o 
  -1   8   0     1944.84     2001.35     63.88 o 
   0   8   0    10925.55    15822.51    322.79 o 
   1   8   0     1917.00     1676.29    110.73 o 
   2   8   0     1117.89     1160.11     45.46 o 
   3   8   0      902.08      799.40     33.15 o 
   4   8   0     1097.00     1112.58     44.60 o 
   5   8   0       27.96       41.13     13.47 o 
   6   8   0        0.16        4.84     43.46 o 
   7   8   0       13.39       19.25     34.77 o 
   8   8   0        0.51       -7.61     29.34 o 
   9   8   0       10.09       13.70     25.32 o 
  -9   9   0        2.42       53.97     33.01 o 
  -8   9   0       20.26       14.22     24.49 o 
  -7   9   0       94.51      101.62     19.80 o 
  -6   9   0      210.01      213.01     30.43 o 
  -5   9   0       53.60       47.81     23.90 o 
  -3   9   0        1.00        7.70     14.74 o 
  -2   9   0       16.05       16.17      5.57 o 
  -1   9   0      224.93      239.34     20.74 o 
   0   9   0      628.48      981.02     33.73 o 
   1   9   0       55.05       21.46     13.07 o 
   2   9   0       33.15       20.07      8.81 o 
   3   9   0        2.55       56.72     30.78 o 
   5   9   0      110.49       96.84     17.29 o 
   6   9   0       50.28       46.72     21.51 o 
   7   9   0      166.44      164.82     56.51 o 
   8   9   0       24.37       19.03     25.32 o 
   9   9   0        1.47      -21.26     28.39 o 
  -9  10   0      120.05      125.73     30.81 o 
  -8  10   0        1.30       19.25     35.85 o 
  -7  10   0      123.41      126.68     28.25 o 
  -6  10   0        0.01      -26.08     34.77 o 
  -5  10   0       91.57       19.56     23.91 o 
  -4  10   0      610.10      698.17     63.07 o 
  -3  10   0      273.12      235.72     15.66 o 
  -2  10   0      323.67      287.86     14.81 o 
  -1  10   0      231.46      192.24     10.10 o 
   0  10   0       63.44       93.79     12.79 o 
   1  10   0       32.94       54.81      9.61 o 
   2  10   0      327.10      308.80     24.10 o 
   3  10   0      186.36      144.56     18.49 o 
   4  10   0        0.23       66.28     16.68 o 
   5  10   0       23.82       27.81     14.86 o 
   6  10   0       67.10       39.70     27.66 o 
   7  10   0       99.40      114.95     36.78 o 
   8  10   0        3.29        2.23     29.28 o 
  -9  11   0       62.80       42.53     29.61 o 
  -8  11   0        1.13       22.89     22.89 o 
  -7  11   0       39.36        7.61     21.51 o 
  -6  11   0        0.65      -36.94     36.94 o 
  -5  11   0       62.58       54.33     28.25 o 
  -4  11   0       90.17       95.10     18.25 o 
  -3  11   0      118.18      131.50     21.52 o 
  -2  11   0       10.96       -5.17     16.08 o 
  -1  11   0      205.06      171.79     19.77 o 
   0  11   0      271.31      404.00     47.79 o 
   1  11   0      321.89      283.41     26.46 o 
   2  11   0      185.46      158.31     21.43 o 
   3  11   0       70.24       43.24     15.05 o 
   4  11   0      109.90       99.40     19.84 o 
   5  11   0      567.84      586.77    102.20 o 
   6  11   0       45.60       38.03     33.81 o 
   7  11   0        0.01      -26.80     29.23 o 
   8  11   0       14.61       26.08     39.11 o 
  -8  12   0       28.35       22.08     45.63 o 
  -7  12   0       19.03       13.53     23.48 o 
  -6  12   0       32.67       32.60     45.63 o 
  -5  12   0      254.97      295.62     41.30 o 
  -4  12   0       41.20       29.80     21.35 o 
  -3  12   0        4.95       31.08     21.73 o 
  -2  12   0       58.64       84.09     40.20 o 
  -1  12   0      715.46      700.66     55.37 o 
   0  12   0     1780.30     2476.35    130.27 o 
   1  12   0      762.48      781.36     39.33 o 
   2  12   0       56.80       49.34     20.85 o 
   3  12   0        0.50       -9.35     18.59 o 
   4  12   0       80.75      168.34     25.34 o 
   5  12   0       18.98       -6.08     25.31 o 
   6  12   0       25.84       22.68     36.78 o 
   7  12   0        1.98      -24.19     32.90 o 
  -7  13   0       14.64       28.25     36.94 o 
  -6  13   0      113.90      162.99     43.47 o 
  -5  13   0      138.92      197.77     52.16 o 
  -4  13   0      184.95      236.29     52.16 o 
  -3  13   0       21.97       15.57     18.25 o 
  -2  13   0      170.53      167.36     30.43 o 
  -1  13   0      113.54      132.28     32.60 o 
   0  13   0        1.70        0.53     16.51 o 
   1  13   0       45.21       33.45     22.85 o 
   2  13   0      233.67      221.24     21.70 o 
   3  13   0       41.51       24.09     18.25 o 
   5  13   0        4.60       15.48     30.14 o 
   6  13   0        2.47        7.18     31.74 o 
  -7  14   0        3.45       58.67     36.94 o 
  -6  14   0       35.17       28.25     34.77 o 
  -5  14   0       27.35       17.38     34.77 o 
  -4  14   0      296.63      342.24     33.82 o 
  -3  14   0      544.51      571.53     38.11 o 
  -2  14   0       63.90       41.16     25.32 o 
  -1  14   0        0.16       28.74     23.48 o 
   0  14   0      253.07      452.55     56.97 o 
   1  14   0       57.44       41.86     25.48 o 
   2  14   0        0.02        1.30     18.85 o 
   3  14   0       69.82       76.13     23.48 o 
   4  14   0        0.32       27.81     29.71 o 
   5  14   0       12.66       49.04     39.16 o 
  -5  15   0       29.25       52.15     52.15 o 
  -4  15   0      122.04      115.99     29.94 o 
  -3  15   0       22.79       -2.17     28.25 o 
  -2  15   0        4.46      -11.30     26.08 o 
  -1  15   0        5.68       16.80     44.55 o 
   0  15   0        9.21       11.80     22.14 o 
   1  15   0       82.88       56.71     24.02 o 
   2  15   0      213.95      288.36     50.37 o 
   3  15   0       20.55       28.79     24.94 o 
  -4  16   0       13.15       32.64     33.76 o 
  -3  16   0        0.77        4.35     39.11 o 
  -2  16   0       11.24       -0.32     25.58 o 
  -1  16   0       42.93       70.11     31.83 o 
   0  16   0       13.49       -6.11     32.37 o 
   1  16   0       36.58       88.85     25.19 o 
   2  16   0       18.91       -5.06     24.26 o 
   3  16   0        8.97        9.78     29.19 o 
  -2  17   0        4.28        1.09     40.20 o 
  -1  17   0       20.68       17.98     33.39 o 
   0  17   0        0.15        5.41     40.52 o 
  -1 -17   1      135.55       91.88     34.17 o 
   0 -17   1        3.17        9.78     26.12 o 
   1 -17   1       21.53       14.62     27.66 o 
   2 -17   1        3.12      -14.21     27.66 o 
   3 -17   1        9.85        2.17     43.46 o 
  -3 -16   1        0.74       14.86     23.77 o 
  -2 -16   1      290.91      225.46     42.15 o 
  -1 -16   1      171.01       95.14     26.51 o 
   0 -16   1       28.17        7.16     25.81 o 
   1 -16   1        7.49      -15.41     24.44 o 
   2 -16   1        9.13       20.00     29.93 o 
   3 -16   1        0.81       -5.43     29.19 o 
   4 -16   1       29.39       45.63     58.67 o 
  -5 -15   1        0.56       -5.22     33.68 o 
  -4 -15   1       42.21      117.30     33.34 o 
  -3 -15   1       30.35       49.07     36.58 o 
  -2 -15   1        1.49       20.77     18.73 o 
  -1 -15   1        7.83       17.38     19.58 o 
   0 -15   1        5.64       18.75     22.10 o 
   1 -15   1        2.83      -23.68     23.68 o 
   2 -15   1        1.60       10.67     25.04 o 
   3 -15   1        0.05        6.89     21.30 o 
   4 -15   1       11.93       27.16     26.12 o 
   5 -15   1        0.03      -10.86     49.98 o 
   6 -15   1       24.43        4.35     49.98 o 
  -6 -14   1        0.00       47.81     58.67 o 
  -5 -14   1        6.66       -0.31     31.29 o 
  -4 -14   1       47.13       79.97     26.86 o 
  -3 -14   1       47.63       42.08     21.46 o 
  -2 -14   1        2.03       -5.29     19.13 o 
  -1 -14   1        8.14       17.90     17.21 o 
   0 -14   1      143.44       81.90     24.75 o 
   1 -14   1      358.00      366.04     36.96 o 
   2 -14   1      509.25      538.05     36.96 o 
   3 -14   1        0.75        9.17     21.17 o 
   4 -14   1      241.33      188.92     29.34 o 
   5 -14   1        1.65      -15.21     34.77 o 
   6 -14   1       51.67       19.56     34.77 o 
   7 -14   1       25.17       41.29     49.98 o 
  -6 -13   1       18.37      102.59     35.50 o 
  -5 -13   1        0.00      -13.48     28.54 o 
  -4 -13   1       16.91       18.83     15.99 o 
  -3 -13   1      108.34      114.02     24.24 o 
  -2 -13   1       90.25      109.64     18.74 o 
  -1 -13   1      955.24      954.07     54.96 o 
   0 -13   1      352.42      247.06     33.26 o 
   1 -13   1       56.21       62.31     14.21 o 
   2 -13   1      151.83      151.52     15.11 o 
   3 -13   1      596.53      501.21     32.18 o 
   4 -13   1      125.48       90.62     22.64 o 
   5 -13   1       28.41       56.50     47.81 o 
   6 -13   1      137.06      117.36     39.12 o 
   7 -13   1       33.21       28.25     47.81 o 
   8 -13   1        9.77        1.51     27.53 o 
  -7 -12   1        6.96      -11.39     25.32 o 
  -6 -12   1        5.89      103.02     48.89 o 
  -5 -12   1      226.43      163.13     29.24 o 
  -4 -12   1       70.46       50.83     17.23 o 
  -3 -12   1        3.01       12.28     19.80 o 
  -2 -12   1     1267.90     1119.61     40.68 o 
  -1 -12   1      460.82      316.38     18.69 o 
   0 -12   1       46.85       38.34     20.07 o 
   1 -12   1       38.02       36.72     20.39 o 
   2 -12   1      387.30      438.95     38.38 o 
   3 -12   1       23.18       36.94     15.65 o 
   4 -12   1       26.04        7.61     19.98 o 
   5 -12   1      167.42      106.50     30.43 o 
   6 -12   1        1.00       67.36     45.63 o 
   7 -12   1       15.78       10.79     22.24 o 
   8 -12   1        0.95        4.74     43.46 o 
  -8 -11   1        7.31       28.87     34.77 o 
  -7 -11   1        0.67       15.04     27.64 o 
  -6 -11   1       64.05       66.22     30.42 o 
  -5 -11   1       49.73       59.95     19.16 o 
  -4 -11   1       27.29       34.88     14.41 o 
  -3 -11   1       17.70       18.55     12.49 o 
  -1 -11   1      103.01      152.57     18.54 o 
   0 -11   1      383.57      326.13     27.40 o 
   1 -11   1       16.48       22.01     21.96 o 
   2 -11   1       42.63       64.91     17.35 o 
   3 -11   1       74.90      115.05     19.16 o 
   4 -11   1        0.66      -10.86     34.77 o 
   5 -11   1       79.17      134.74     71.72 o 
   6 -11   1        0.48       58.67     39.11 o 
   7 -11   1        2.75      -26.08     34.77 o 
   8 -11   1       85.35       65.74     26.53 o 
   9 -11   1       92.38      102.83     30.81 o 
  -8 -10   1       67.67       77.55     29.08 o 
  -7 -10   1        0.02       28.49     41.29 o 
  -6 -10   1      349.03      495.10     41.16 o 
  -5 -10   1       86.49      133.76     18.72 o 
  -4 -10   1       81.84      110.42     19.37 o 
  -3 -10   1       23.88       16.01     11.61 o 
  -2 -10   1      438.96      511.99     25.42 o 
  -1 -10   1      311.34      331.46     21.34 o 
   0 -10   1      140.88      131.70     16.63 o 
   1 -10   1       64.02       67.98     15.64 o 
   2 -10   1        7.56       26.95      6.79 o 
   3 -10   1      404.18      386.28     13.49 o 
   4 -10   1        6.27        5.01      6.24 o 
   5 -10   1       15.18       -8.69     21.73 o 
   6 -10   1       91.13      139.09     39.12 o 
   7 -10   1        1.36      -23.28     26.86 o 
   8 -10   1       25.49        0.13     24.92 o 
   9 -10   1       23.72       65.33     23.78 o 
  -9  -9   1        0.18       29.82     40.20 o 
  -8  -9   1       62.24       41.29     42.38 o 
  -7  -9   1        0.39        4.01     29.93 o 
  -6  -9   1       67.57      145.74     30.42 o 
  -5  -9   1       40.38       16.83     13.62 o 
  -4  -9   1        3.75       24.77     16.00 o 
  -3  -9   1        1.23       12.97     10.00 o 
  -1  -9   1     1149.40     1197.25     33.27 o 
   0  -9   1      469.76      459.86     22.05 o 
   1  -9   1      545.25      580.83     21.56 o 
   3  -9   1       32.64       26.50      7.84 o 
   4  -9   1     1139.84     1054.62     92.53 o 
   5  -9   1        0.30       -0.43      9.78 o 
   6  -9   1        1.07       15.21     23.90 o 
   7  -9   1      523.28      486.60     30.64 o 
   8  -9   1      262.77      242.84     29.24 o 
   9  -9   1       13.63       62.21     34.77 o 
  10  -9   1       36.22       32.60     39.12 o 
  -9  -8   1      200.37      180.74     41.30 o 
  -8  -8   1       67.62       28.25     23.05 o 
  -7  -8   1       20.72       80.40     38.03 o 
  -6  -8   1      260.30      335.76     57.60 o 
  -5  -8   1       84.07       55.47     16.66 o 
  -4  -8   1       93.64       78.52     12.77 o 
  -3  -8   1       25.83       21.90      9.94 o 
  -2  -8   1     2967.67     3031.38     87.09 o 
  -1  -8   1    19499.06    19283.74    612.53 o 
   0  -8   1     4000.22     3710.16     65.37 o 
   1  -8   1       79.26      125.67     17.76 o 
   3  -8   1      332.05      374.23     15.41 o 
   4  -8   1       20.15       13.04     12.29 o 
   5  -8   1        7.64       15.21     16.30 o 
   6  -8   1       40.29       77.10     13.56 o 
   7  -8   1       94.98       79.47     39.12 o 
   8  -8   1      192.22      195.12     25.99 o 
   9  -8   1       60.05       66.09     18.16 o 
  10  -8   1        9.04       -4.35     36.94 o 
  -9  -7   1       30.45        7.08     31.51 o 
  -8  -7   1        0.50        2.94     24.92 o 
  -7  -7   1       63.66      106.40     20.70 o 
  -6  -7   1       26.06       66.77     27.80 o 
  -5  -7   1      263.10      216.51     22.04 o 
  -4  -7   1      416.01      448.18     14.45 o 
  -3  -7   1      234.54      271.08     26.99 o 
  -1  -7   1      211.45      226.56      9.24 o 
   0  -7   1     2631.56     2464.06     59.69 o 
   1  -7   1      344.50      445.08     16.83 o 
   3  -7   1      100.27      100.88     22.06 o 
   4  -7   1     2012.75     1797.80     58.70 o 
   5  -7   1      427.36      423.06     21.10 o 
   6  -7   1      101.37      100.16      9.94 o 
   7  -7   1      287.77      258.44     29.27 o 
   8  -7   1      180.99      146.05     22.25 o 
   9  -7   1        5.69       16.79     20.36 o 
  10  -7   1       11.49       73.12     25.99 o 
 -10  -6   1        5.35      159.00     74.97 o 
  -9  -6   1       18.81       36.31     23.78 o 
  -8  -6   1       64.47       64.79     24.02 o 
  -7  -6   1        1.16       -1.77     31.51 o 
  -6  -6   1       81.63       94.03     13.01 o 
  -5  -6   1      650.41      629.42     18.39 o 
  -4  -6   1      114.17       85.06      7.20 o 
  -1  -6   1      177.90      161.64      9.94 o 
   0  -6   1      693.38      715.75     23.95 o 
   1  -6   1     2238.61     2683.23    569.12 o 
   3  -6   1     7127.02     6954.74    133.41 o 
   4  -6   1      414.82      405.89     23.39 o 
   5  -6   1      587.92      546.89     39.88 o 
   6  -6   1        4.87        8.74      7.41 o 
   7  -6   1        0.99        0.43     11.68 o 
   8  -6   1      113.55      135.23     18.51 o 
   9  -6   1       59.42       56.22     18.29 o 
  10  -6   1       14.61       43.33     25.99 o 
 -10  -5   1        0.33       66.28     38.41 o 
  -9  -5   1        1.38       15.65     25.31 o 
  -8  -5   1       23.25       11.68     29.34 o 
  -7  -5   1        2.96        8.76     24.44 o 
  -6  -5   1      133.87      186.59     20.18 o 
  -5  -5   1     2202.17     2200.28     47.01 o 
  -4  -5   1       21.19       16.63      4.79 o 
  -3  -5   1     1633.20     1764.27     43.40 o 
  -1  -5   1      765.65      734.75     15.94 o 
   0  -5   1     4378.44     4169.50     65.20 o 
   1  -5   1     3385.39     3577.62    108.10 o 
   2  -5   1      772.84     1237.93     90.80 o 
   3  -5   1      269.91      270.92      8.75 o 
   4  -5   1      972.85      910.94     26.57 o 
   5  -5   1      107.36      108.51     33.85 o 
   6  -5   1      864.94      825.43     26.67 o 
   7  -5   1        1.37       15.87     10.37 o 
   8  -5   1      192.07      159.44     13.25 o 
   9  -5   1      236.51      208.44     22.21 o 
  10  -5   1       50.20       34.97     33.68 o 
 -10  -4   1       14.62        9.36     27.53 o 
  -9  -4   1      153.44      152.14     28.12 o 
  -8  -4   1        1.87       -6.04     19.70 o 
  -7  -4   1        0.67       28.25     19.56 o 
  -6  -4   1      108.36      116.93     30.31 o 
  -5  -4   1       10.85        4.35      6.27 o 
  -4  -4   1     2967.05     2978.55     67.26 o 
  -3  -4   1       16.00       31.73     14.42 o 
  -2  -4   1     1136.64     1643.34     88.08 o 
  -1  -4   1   134009.86   153596.03   2987.07 o 
   0  -4   1     3183.24     3124.32     50.01 o 
   1  -4   1       80.59       93.80     57.26 o 
   2  -4   1     2852.98     2623.76     57.66 o 
   3  -4   1      422.10      371.13     10.97 o 
   4  -4   1     1253.29     1133.44     31.34 o 
   5  -4   1      153.77      133.14     13.18 o 
   6  -4   1        6.41        3.57      6.57 o 
   7  -4   1        0.61        5.84      7.87 o 
   8  -4   1      214.16      219.80     15.06 o 
   9  -4   1       19.40        7.61     14.06 o 
  10  -4   1       19.41       14.62     22.64 o 
  11  -4   1       43.59       54.83     48.89 o 
 -10  -3   1       20.88        1.95     29.23 o 
  -9  -3   1       62.80       46.10     24.49 o 
  -8  -3   1       41.20       67.99     20.86 o 
  -7  -3   1        1.37       44.80     19.56 o 
  -6  -3   1        0.00      429.02    249.97 o 
  -5  -3   1      507.40      481.65     24.44 o 
  -4  -3   1     3424.10     2850.95     57.04 o 
  -3  -3   1      118.30       81.16      6.80 o 
  -2  -3   1       69.50      260.23     35.73 o 
  -1  -3   1      126.16      127.71      6.05 o 
   0  -3   1      799.06      811.11     13.56 o 
   1  -3   1      950.36      746.47     22.15 o 
   2  -3   1     5051.83     5075.00    100.08 o 
   3  -3   1      795.19      754.24     20.62 o 
   4  -3   1      347.57      397.74     13.29 o 
   5  -3   1        1.31        6.39      6.59 o 
   6  -3   1      205.56      281.96     20.71 o 
   7  -3   1       21.55       34.31      9.59 o 
   8  -3   1      183.64      160.08     18.11 o 
   9  -3   1       50.73       80.60     33.68 o 
  10  -3   1        0.64        0.69     15.65 o 
  11  -3   1       11.69        4.51     27.64 o 
 -11  -2   1       84.09       59.74     32.37 o 
 -10  -2   1       14.26      159.26     39.11 o 
  -9  -2   1        8.17       42.37     27.66 o 
  -8  -2   1      264.54      261.04     41.30 o 
  -7  -2   1       15.50       52.69     25.22 o 
  -6  -2   1     1005.45     1024.57     47.03 o 
  -5  -2   1      940.09      922.23     35.61 o 
  -4  -2   1       17.29       15.80      3.32 o 
  -3  -2   1       25.57       40.86    109.10 o 
  -2  -2   1      816.13     2685.66   3130.87 o 
  -1  -2   1     3986.30     3400.39     69.58 o 
   1  -2   1      468.91      392.02     66.06 o 
   2  -2   1      775.07      768.23     24.95 o 
   3  -2   1      529.62      584.16     19.52 o 
   4  -2   1     1396.40     1226.25     24.52 o 
   5  -2   1      591.05      612.03     17.07 o 
   6  -2   1      114.95      113.15     10.39 o 
   7  -2   1      221.65      253.72     25.90 o 
   8  -2   1      116.05      110.40     21.41 o 
   9  -2   1       40.12       63.92     41.29 o 
  10  -2   1        0.47       16.14     21.35 o 
  11  -2   1       25.19       33.63     22.80 o 
 -11  -1   1       23.93       33.68     36.78 o 
 -10  -1   1      274.42      436.30     82.60 o 
  -9  -1   1      116.29      110.84     48.90 o 
  -8  -1   1        7.79       17.38     12.53 o 
  -7  -1   1       81.36       71.23      9.27 o 
  -6  -1   1       29.47      328.42     99.43 o 
  -5  -1   1     1590.43     1580.94     32.39 o 
  -4  -1   1      680.08      591.20     15.42 o 
  -3  -1   1     4246.11     3605.05    138.24 o 
  -2  -1   1     1538.74     1297.44   3335.72 o 
   2  -1   1     1392.01     1152.53     34.38 o 
   3  -1   1     2462.16     2586.94     55.70 o 
   4  -1   1      488.94      539.02     14.68 o 
   5  -1   1       12.18       11.99      4.36 o 
   6  -1   1       16.29       -5.33      6.86 o 
   7  -1   1      166.72      147.67     21.96 o 
   8  -1   1      430.59      348.82     24.38 o 
   9  -1   1       35.97       24.89     25.32 o 
  10  -1   1       60.55       22.60     33.68 o 
  11  -1   1        0.17      -17.38     28.93 o 
 -11   0   1        3.47       42.08     30.14 o 
 -10   0   1      136.22      127.86     25.32 o 
  -9   0   1        2.23        0.00     27.16 o 
  -8   0   1       28.94       43.86     11.94 o 
  -7   0   1      221.99      216.36     15.35 o 
  -6   0   1      521.34      589.67     24.49 o 
  -5   0   1      813.25      853.73     40.09 o 
  -4   0   1        0.09       12.14      4.25 o 
  -3   0   1     1378.04     1246.75     55.11 o 
  -2   0   1    10005.91    10603.12    939.20 o 
   1   0   1       10.59        5.62      2.99 o 
   2   0   1        1.43      213.07    118.99 o 
   3   0   1      125.19      137.80     16.10 o 
   4   0   1      322.02      378.89     10.39 o 
   5   0   1       62.28       75.37     15.50 o 
   6   0   1       27.43       61.14      8.55 o 
   7   0   1      399.56      429.94     14.86 o 
   8   0   1      126.33      116.37     18.44 o 
   9   0   1       53.46       87.70     22.90 o 
  10   0   1        0.64       15.21     23.68 o 
  11   0   1        0.61      -15.00     30.14 o 
 -11   1   1        0.48      -27.29     30.14 o 
 -10   1   1       14.24       43.56     32.16 o 
  -9   1   1      135.50      149.12     28.40 o 
  -8   1   1      132.14      163.61     37.77 o 
  -7   1   1       28.06      129.46     41.78 o 
  -5   1   1       35.44       45.08      5.38 o 
  -4   1   1      310.86      272.14     11.95 o 
  -3   1   1     3325.75     3432.84    227.24 o 
  -2   1   1    35982.75    37056.43    660.99 o 
  -1   1   1     1294.72      743.27    195.36 o 
   1   1   1      216.73      196.67     28.20 o 
   2   1   1       47.25      238.60     56.44 o 
   3   1   1       40.67       52.16      7.60 o 
   4   1   1      355.57      251.41      7.81 o 
   5   1   1      152.18      175.69      8.01 o 
   7   1   1      343.30      345.84     23.50 o 
   8   1   1        7.83      -14.31     17.68 o 
   9   1   1       39.89       53.90     38.03 o 
  10   1   1        0.00       26.53     22.24 o 
  11   1   1        0.01       37.41     39.16 o 
 -11   2   1       41.53       69.54     27.66 o 
 -10   2   1        0.31       27.01     26.08 o 
  -9   2   1       17.92        8.77     20.40 o 
  -8   2   1       83.53      108.78     15.05 o 
  -7   2   1        5.27       28.47     13.42 o 
  -6   2   1      678.67      642.98     41.24 o 
  -5   2   1     1497.42     1375.59     48.46 o 
  -4   2   1        0.72        1.90      4.94 o 
  -3   2   1     2296.70     2040.73     43.88 o 
  -2   2   1    24798.58    24688.50    894.95 o 
  -1   2   1      101.92       99.86     11.57 o 
   0   2   1     1797.50     1368.10     30.79 o 
   1   2   1      338.97      404.07     23.53 o 
   3   2   1        0.69       -1.27      1.76 o 
   4   2   1     2090.85     1862.48     47.35 o 
   5   2   1       71.23       58.83      9.45 o 
   6   2   1        8.18       19.66      8.15 o 
   7   2   1       17.97       18.47     24.99 o 
   8   2   1       20.65       43.94     20.36 o 
   9   2   1      116.30      120.50     31.51 o 
  10   2   1       18.03       44.30     29.34 o 
 -11   3   1        7.05       -2.17     26.12 o 
 -10   3   1      391.04      413.17     84.78 o 
  -9   3   1      145.67      126.39     16.41 o 
  -8   3   1        0.85       21.95     21.05 o 
  -7   3   1       82.16       80.36     13.24 o 
  -5   3   1     1286.35     1337.47     44.97 o 
  -4   3   1     1775.76     1753.26     40.12 o 
  -3   3   1        3.22       10.38     16.28 o 
  -2   3   1      686.35      569.14     15.97 o 
  -1   3   1     4670.72     4220.75     82.99 o 
   0   3   1     2224.72     1856.57     34.27 o 
   1   3   1     1232.92     1107.06     21.90 o 
   2   3   1      535.64     1273.92    180.55 o 
   3   3   1       75.50       87.13      6.96 o 
   4   3   1     1065.78     1167.88     32.80 o 
   5   3   1      313.11      292.24     10.38 o 
   7   3   1        5.09        0.08     27.16 o 
   8   3   1      193.02      114.51     22.45 o 
   9   3   1        8.78       41.02     24.01 o 
  10   3   1       24.35       20.83     30.15 o 
 -11   4   1       58.68       39.17     30.92 o 
 -10   4   1      360.99      360.67     51.09 o 
  -9   4   1       10.44       -4.25     15.39 o 
  -8   4   1        0.90        6.93     16.08 o 
  -7   4   1      110.57      110.24     23.94 o 
  -6   4   1     2156.84     2012.02     72.50 o 
  -5   4   1      999.27     1011.25     32.64 o 
  -4   4   1     2331.12     2289.13     48.79 o 
  -3   4   1      120.97      159.60     12.81 o 
  -2   4   1     1410.35     1736.95     96.04 o 
  -1   4   1    70398.66    77537.95   1599.19 o 
   0   4   1     7269.84     6608.42    125.83 o 
   1   4   1     1764.82     1540.61    254.57 o 
   2   4   1     1684.75     1767.37     38.88 o 
   3   4   1        5.40        5.59      3.52 o 
   4   4   1     1741.45     1653.11     37.03 o 
   5   4   1      133.99      145.51     11.75 o 
   6   4   1        8.90       28.33     16.41 o 
   7   4   1       21.89       21.73     15.37 o 
   8   4   1       60.80       34.49     17.62 o 
   9   4   1       31.43       40.27     24.92 o 
  10   4   1      125.18      162.89     39.96 o 
 -10   5   1       89.12      138.05     34.35 o 
  -9   5   1       32.83       13.64     16.21 o 
  -8   5   1      100.00       74.45     13.45 o 
  -7   5   1      161.13      151.80     12.88 o 
  -6   5   1      145.23      160.40      9.18 o 
  -5   5   1      113.46      118.02     15.88 o 
  -4   5   1      205.10      168.05      9.92 o 
  -3   5   1      134.62      210.88    179.77 o 
  -2   5   1     1267.79     1102.49    101.02 o 
  -1   5   1       51.28       54.76      6.62 o 
   0   5   1    10203.35     9496.99    174.88 o 
   1   5   1     6305.88     6431.93    170.47 o 
   2   5   1     1016.62      903.60     18.93 o 
   3   5   1       27.16       57.95    411.11 o 
   4   5   1        2.81        0.27      5.41 o 
   5   5   1      616.76      574.13     22.39 o 
   6   5   1       11.60       75.81     16.94 o 
   7   5   1      190.26      207.83     98.90 o 
   8   5   1      433.53      383.06     32.81 o 
   9   5   1        3.93       10.02     25.67 o 
  10   5   1        0.02        7.39     26.86 o 
 -10   6   1       38.53       13.49     40.20 o 
  -9   6   1       26.91       17.51     18.26 o 
  -8   6   1       14.58        1.96     15.14 o 
  -7   6   1       99.40       84.79     12.39 o 
  -6   6   1      173.73      227.48     14.22 o 
  -5   6   1      334.50      334.31     29.65 o 
  -4   6   1      260.96      223.93     23.92 o 
  -3   6   1     1213.16     1188.34    184.12 o 
  -2   6   1     1373.26     1504.54     38.70 o 
  -1   6   1     1584.19     1472.29     33.06 o 
   0   6   1       66.43      112.49      6.47 o 
   1   6   1       14.92       44.88      8.22 o 
   2   6   1      453.77      473.94     28.25 o 
   3   6   1     2863.18     2637.48     72.78 o 
   4   6   1        0.22        6.17      8.60 o 
   5   6   1       83.73       87.35      6.08 o 
   6   6   1       62.49       60.96     49.98 o 
   7   6   1      132.32      163.82     88.02 o 
   8   6   1      122.85       64.96     30.43 o 
   9   6   1      511.90      401.33     40.22 o 
  10   6   1       11.27       13.65     29.93 o 
 -10   7   1      123.42       92.95     29.70 o 
  -9   7   1       64.41       19.90     29.08 o 
  -8   7   1       13.92       11.90     23.90 o 
  -7   7   1        3.35       20.32     15.14 o 
  -6   7   1       79.06      104.21     15.90 o 
  -5   7   1      190.34      176.07     26.08 o 
  -4   7   1       11.10      -17.38     17.38 o 
  -3   7   1       53.52      103.28     19.16 o 
  -2   7   1      555.51      495.80     21.56 o 
  -1   7   1      196.74      162.96      8.49 o 
   0   7   1     1550.08     1205.50     27.30 o 
   1   7   1      401.78      406.44     19.13 o 
   2   7   1     1696.92     1831.42     49.41 o 
   3   7   1     1178.33     1131.47     46.43 o 
   4   7   1      521.25      457.34     24.61 o 
   5   7   1      106.60      107.31     19.15 o 
   6   7   1       47.70       58.07     19.16 o 
   7   7   1       38.64      127.86     89.10 o 
   8   7   1       76.41       61.60     24.44 o 
   9   7   1       17.19       13.50     30.55 o 
 -10   8   1      377.32      299.86     46.74 o 
  -9   8   1       41.38       11.12     24.02 o 
  -8   8   1       18.06       17.82     19.16 o 
  -7   8   1        4.01       24.57     22.82 o 
  -6   8   1      280.94      236.85     27.17 o 
  -5   8   1        6.20        2.17     21.73 o 
  -4   8   1      594.45      748.27     58.73 o 
  -3   8   1        0.01        5.50     11.45 o 
  -2   8   1      339.29     2167.65    478.63 o 
  -1   8   1    10717.21    10161.66    931.33 o 
   0   8   1     6809.93     6844.03    136.14 o 
   1   8   1        1.24       49.77     29.61 o 
   2   8   1      945.08      916.58     38.92 o 
   3   8   1       77.53       68.80     15.54 o 
   4   8   1      552.90      487.53     37.85 o 
   5   8   1       11.27       -4.58     25.15 o 
   6   8   1       66.75       58.68     21.51 o 
   7   8   1       89.28       74.79     26.53 o 
   8   8   1       12.20       -4.80     31.51 o 
   9   8   1       80.99       38.03     32.16 o 
  -9   9   1       39.68       66.89     24.44 o 
  -8   9   1        4.23       19.68     24.92 o 
  -7   9   1      130.49      142.75     41.29 o 
  -6   9   1      219.05      228.23     39.13 o 
  -5   9   1       74.80       91.28     32.60 o 
  -4   9   1       60.25      141.26     28.25 o 
  -3   9   1       21.13       30.24     11.23 o 
  -2   9   1      410.67      410.18     64.15 o 
  -1   9   1       93.66       91.31     10.47 o 
   0   9   1     3740.36     3437.79    184.10 o 
   1   9   1        6.84       16.88      6.78 o 
   2   9   1        0.16       -7.66     15.63 o 
   3   9   1        6.21       30.10     17.01 o 
   4   9   1       70.75      113.91     21.73 o 
   5   9   1      711.70      701.87     46.49 o 
   6   9   1      134.74      158.50     48.90 o 
   7   9   1       19.86       38.39     26.52 o 
   8   9   1        9.47       15.61     25.32 o 
  -9  10   1        2.08       11.87     28.54 o 
  -8  10   1       21.48       11.99     22.24 o 
  -7  10   1       27.73      -17.38     28.25 o 
  -6  10   1       64.77       71.71     28.25 o 
  -5  10   1        0.48        6.52     26.08 o 
  -4  10   1        3.55        4.35     26.08 o 
  -3  10   1       77.39       50.29     15.65 o 
  -2  10   1      166.52      264.79     63.95 o 
  -1  10   1      342.72      294.52     15.64 o 
   0  10   1      104.87      120.08     30.43 o 
   1  10   1       10.67        7.90     14.83 o 
   2  10   1      141.28       98.99     16.22 o 
   3  10   1        1.12       -3.26     16.90 o 
   4  10   1      287.16      247.84     20.00 o 
   5  10   1        0.14       24.10     27.16 o 
   6  10   1        0.36       14.84     31.47 o 
   7  10   1      115.60      128.71     32.37 o 
   8  10   1       57.34       51.51     35.89 o 
  -9  11   1       25.42        9.19     26.86 o 
  -8  11   1        2.31      -13.58     33.70 o 
  -7  11   1      104.01       64.99     24.44 o 
  -6  11   1      241.87      386.91     60.86 o 
  -5  11   1        1.91        2.17     28.25 o 
  -4  11   1        1.79        3.74     19.16 o 
  -3  11   1        9.84       18.83     18.25 o 
  -2  11   1      550.90      723.47     53.28 o 
  -1  11   1      215.86      289.12     29.94 o 
   0  11   1       89.31       63.91     16.09 o 
   1  11   1       50.59       48.66     15.50 o 
   3  11   1        0.17        2.29     18.16 o 
   4  11   1        0.02       -8.73     14.95 o 
   5  11   1      238.10      249.97     41.30 o 
   6  11   1       48.68       99.45     31.83 o 
   7  11   1       43.63       49.98     29.20 o 
  -8  12   1       68.71       40.57     30.55 o 
  -7  12   1      114.82       86.93     26.12 o 
  -6  12   1       78.68      143.43     49.98 o 
  -5  12   1       62.99      158.64     47.81 o 
  -4  12   1      172.67      167.89     24.33 o 
  -3  12   1        1.38       -2.48     19.00 o 
  -2  12   1       36.55      614.57    193.40 o 
  -1  12   1      360.98      318.51     40.22 o 
   0  12   1      579.66      528.87     47.77 o 
   1  12   1        2.31       16.34     15.72 o 
   2  12   1       78.69      118.98     21.13 o 
   3  12   1        0.00        1.54     13.98 o 
   4  12   1        0.84      -19.45     19.45 o 
   5  12   1       12.13       37.86     28.12 o 
   6  12   1        0.25       25.02     26.86 o 
   7  12   1        1.12       37.92     37.06 o 
  -7  13   1       24.44       47.81     34.77 o 
  -6  13   1      170.19      149.96     52.16 o 
  -5  13   1      229.91      226.05     52.17 o 
  -4  13   1       36.64       42.37     27.16 o 
  -3  13   1      199.16      184.15     26.60 o 
  -2  13   1      140.43      178.75     27.17 o 
  -1  13   1       36.48       32.82     23.68 o 
   0  13   1      553.17      468.87     41.32 o 
   1  13   1      323.21      290.85     43.15 o 
   2  13   1      128.90      308.80     35.81 o 
   3  13   1       88.57       62.14     25.40 o 
   4  13   1        0.36       18.44     30.42 o 
   5  13   1       42.94      -13.91     28.93 o 
   6  13   1        0.37        2.29     29.07 o 
  -6  14   1      292.66      173.89     41.30 o 
  -5  14   1       83.99      115.18     41.29 o 
  -4  14   1       92.77       79.85     29.94 o 
  -3  14   1      214.69      183.79     35.86 o 
  -2  14   1       39.43       33.03     45.63 o 
  -1  14   1        1.28      -23.32     28.15 o 
   0  14   1       24.51        4.56     23.77 o 
   1  14   1       34.30       24.30     21.61 o 
   2  14   1       63.49       67.44     23.03 o 
   3  14   1        2.00       11.36     26.85 o 
   4  14   1        6.12       71.14     29.07 o 
   5  14   1        5.51       24.96     28.39 o 
  -5  15   1      206.71      213.00     58.68 o 
  -4  15   1        8.37       -9.75     28.39 o 
  -3  15   1        1.33       39.49     34.45 o 
  -2  15   1        1.83       -1.66     28.71 o 
  -1  15   1       17.29       25.39     45.63 o 
   0  15   1        6.28        1.09     33.80 o 
   1  15   1       10.62       14.56     20.38 o 
   2  15   1        8.66      -15.80     22.13 o 
   3  15   1        0.54      -14.12     27.66 o 
   4  15   1       10.28       14.71     29.70 o 
  -4  16   1       35.58       23.63     36.02 o 
  -3  16   1       12.10       12.24     32.60 o 
  -2  16   1       48.93      132.94     35.24 o 
  -1  16   1      167.56      116.52     31.51 o 
   0  16   1      300.00      270.81     43.79 o 
   1  16   1       36.44       19.83     25.37 o 
   2  16   1       18.49      -23.76     27.04 o 
  -2 -17   2      199.58       70.82     23.78 o 
  -1 -17   2        3.12        5.38     31.83 o 
   0 -17   2       23.69       14.26     21.09 o 
   1 -17   2       27.91       41.42     25.99 o 
   2 -17   2        4.17       24.07     29.70 o 
   3 -17   2        0.49      -23.90     43.46 o 
  -4 -16   2        1.14       36.94     41.49 o 
  -3 -16   2        0.15        8.42     25.81 o 
  -2 -16   2        6.86       -3.11     29.15 o 
  -1 -16   2       63.74       60.98     22.95 o 
   0 -16   2        1.86       26.82     32.09 o 
   1 -16   2       23.00       23.50     44.55 o 
   2 -16   2       18.93       44.16     23.48 o 
   3 -16   2       12.10       16.30     38.03 o 
   4 -16   2        0.63       30.42     39.11 o 
   5 -16   2       23.91       86.92     56.50 o 
  -5 -15   2        0.00       16.51     38.32 o 
  -4 -15   2      175.72      131.49     38.42 o 
  -3 -15   2        4.62      -11.26     19.12 o 
  -2 -15   2        0.27       -5.86     17.03 o 
  -1 -15   2       15.39       31.33     14.95 o 
   0 -15   2        4.63       11.18     25.72 o 
   1 -15   2        0.96       -8.44     24.02 o 
   2 -15   2       68.95       88.45     30.27 o 
   3 -15   2       18.76       20.49     26.08 o 
   4 -15   2       23.41       34.61     20.07 o 
   5 -15   2       53.74       43.46     36.94 o 
   6 -15   2        9.33        2.17     32.59 o 
  -6 -14   2       45.16       35.37     34.92 o 
  -5 -14   2       23.40       22.82     36.88 o 
  -4 -14   2        0.16       24.76     24.94 o 
  -3 -14   2       15.87       18.43     20.24 o 
  -2 -14   2        2.80        4.40     16.64 o 
  -1 -14   2      258.59      274.24     21.99 o 
   0 -14   2       10.03      -11.51     11.51 o 
   1 -14   2      546.65      492.19     60.30 o 
   2 -14   2      272.15      264.62     31.26 o 
   3 -14   2       64.57       64.88     20.86 o 
   4 -14   2        0.19       -0.67     19.28 o 
   5 -14   2        7.42      -32.59     32.59 o 
   6 -14   2      119.50       58.68     47.81 o 
   7 -14   2      179.59      104.32     43.47 o 
  -7 -13   2        0.15       -2.11     24.44 o 
  -6 -13   2        6.03      -26.63     43.46 o 
  -5 -13   2       14.63       10.09     34.77 o 
  -4 -13   2       23.33       83.20     26.08 o 
  -3 -13   2      190.97      161.24     37.33 o 
  -2 -13   2      469.60      500.59     62.64 o 
  -1 -13   2     1648.16     1553.53     66.33 o 
   0 -13   2     1771.04     1652.29     59.49 o 
   1 -13   2        8.63       31.69     11.58 o 
   2 -13   2      269.32      217.83     21.92 o 
   3 -13   2      716.75      712.78     43.89 o 
   4 -13   2       14.32       -1.29     33.68 o 
   5 -13   2       10.35        0.00     43.46 o 
   6 -13   2       71.95       52.16     34.77 o 
   7 -13   2       24.56       19.56     47.81 o 
   8 -13   2        1.49       30.42     32.54 o 
  -7 -12   2       69.93      113.67     29.70 o 
  -6 -12   2       26.76       37.27     25.32 o 
  -5 -12   2       64.81       64.41     18.69 o 
  -4 -12   2       34.45       27.51     15.09 o 
  -3 -12   2      130.80      112.66     15.55 o 
  -2 -12   2     1475.06     1394.74     42.43 o 
  -1 -12   2      681.55      866.81     76.65 o 
   0 -12   2       62.89       91.26     21.64 o 
   1 -12   2      739.56      728.47     28.23 o 
   2 -12   2        0.03        3.82     10.87 o 
   3 -12   2       16.54       24.86     17.70 o 
   4 -12   2        5.08       19.56     32.59 o 
   5 -12   2        2.75      -17.38     26.08 o 
   6 -12   2        0.17        2.17     30.42 o 
   7 -12   2        0.16        1.57     46.72 o 
   8 -12   2        0.09       30.89     43.46 o 
  -8 -11   2        6.52       18.05     35.24 o 
  -7 -11   2       46.22       49.11     28.93 o 
  -6 -11   2       51.12       34.77     39.12 o 
  -5 -11   2      305.46      298.58     21.70 o 
  -4 -11   2        8.94       11.31     11.14 o 
  -3 -11   2       72.17      136.07     19.52 o 
  -2 -11   2        1.09       -9.19      9.90 o 
  -1 -11   2      725.75      773.07     36.29 o 
   0 -11   2      134.64      136.29     19.10 o 
   1 -11   2       51.04       81.86     21.96 o 
   2 -11   2       66.79       48.74      8.76 o 
   3 -11   2      696.15      831.61     52.65 o 
   4 -11   2       61.76       82.58     26.08 o 
   5 -11   2       68.73       49.98     28.25 o 
   6 -11   2       44.86       45.64     36.94 o 
   7 -11   2       27.72       79.86     26.52 o 
   8 -11   2        0.76       18.47     30.73 o 
   9 -11   2       44.32       43.99     25.32 o 
  -8 -10   2      107.25      142.17     33.39 o 
  -7 -10   2        0.00       -3.30     22.24 o 
  -6 -10   2       33.31       21.60     24.92 o 
  -5 -10   2       15.55       53.65     12.99 o 
  -4 -10   2       30.64       64.73     13.60 o 
  -3 -10   2      111.74       73.44     11.37 o 
  -2 -10   2      914.26      899.13     27.39 o 
   0 -10   2       30.90       68.31     14.42 o 
   1 -10   2      165.59      168.27     11.90 o 
   2 -10   2       94.12       91.45      7.86 o 
   3 -10   2      921.74      915.63     31.61 o 
   4 -10   2      134.58       69.55     34.77 o 
   5 -10   2      314.25      288.64     17.68 o 
   6 -10   2       74.98       26.08     32.60 o 
   7 -10   2       88.33      127.51     36.94 o 
   8 -10   2        2.27       50.70     22.89 o 
   9 -10   2        0.80        8.74     32.79 o 
  -9  -9   2       14.92       -6.52     26.12 o 
  -8  -9   2       20.39        4.93     81.49 o 
  -7  -9   2        0.46      -12.78     24.92 o 
  -6  -9   2        6.97       -0.40     23.69 o 
  -5  -9   2        8.00       31.02     12.37 o 
  -4  -9   2        0.13       16.55     10.37 o 
  -3  -9   2       53.14       47.63      8.21 o 
  -2  -9   2      528.00      530.96     30.04 o 
  -1  -9   2     4682.12     4911.83    121.02 o 
   0  -9   2     2629.59     2763.83     89.54 o 
   1  -9   2      163.85      160.38     10.80 o 
   2  -9   2        3.47        4.40      6.63 o 
   3  -9   2       99.22      114.14     24.30 o 
   4  -9   2       13.14      109.13     18.96 o 
   5  -9   2       78.51       47.81     30.43 o 
   6  -9   2       57.49       73.80     15.39 o 
   7  -9   2       52.67       72.21     20.07 o 
   8  -9   2      105.05      108.25     29.94 o 
   9  -9   2       23.65       45.42     30.27 o 
  10  -9   2        8.39       -6.52     36.94 o 
  -9  -8   2        1.67        9.78     27.66 o 
  -8  -8   2       22.27       39.47     27.66 o 
  -7  -8   2        0.47       21.80     23.31 o 
  -6  -8   2        9.89       27.18     17.67 o 
  -5  -8   2       39.48       21.85     14.11 o 
  -4  -8   2       86.55       98.79      9.88 o 
  -3  -8   2      268.06      295.99     14.21 o 
  -2  -8   2     1806.55     1775.55     54.71 o 
  -1  -8   2       30.55      487.41     94.04 o 
   0  -8   2      883.73      786.27     36.08 o 
   1  -8   2      231.40      299.72     27.83 o 
   2  -8   2     1308.00     1269.49     46.61 o 
   3  -8   2       80.38      513.25     89.79 o 
   4  -8   2     1291.72     1315.32     45.76 o 
   5  -8   2       26.62       34.10      8.92 o 
   6  -8   2       26.89       13.93      9.71 o 
   7  -8   2       44.85      141.26     28.65 o 
   8  -8   2      258.59      236.47     30.63 o 
   9  -8   2       47.34       30.03     19.12 o 
  10  -8   2        4.06      -10.86     49.98 o 
 -10  -7   2        9.40       -3.19     34.16 o 
  -9  -7   2        9.60      -13.67     30.80 o 
  -8  -7   2       76.56       88.75     27.66 o 
  -7  -7   2       13.17       22.82     29.34 o 
  -6  -7   2       28.47       31.51     22.79 o 
  -5  -7   2       21.67       17.32      6.69 o 
  -4  -7   2      238.57      246.00     15.06 o 
  -3  -7   2        0.45       -0.97      5.53 o 
  -2  -7   2      198.31      234.15     13.11 o 
  -1  -7   2      946.50      949.07     23.98 o 
   0  -7   2     2339.15     2684.65     69.61 o 
   1  -7   2      822.32      758.56     26.23 o 
   2  -7   2        4.09        6.54      4.31 o 
   3  -7   2      358.13      379.75     16.83 o 
   4  -7   2      161.60      170.19     16.50 o 
   5  -7   2      640.33      600.94     22.95 o 
   6  -7   2     3313.44     3145.36    123.58 o 
   7  -7   2       77.70       65.39     11.81 o 
   8  -7   2        0.38        9.48     12.22 o 
   9  -7   2        3.92       24.09     16.56 o 
  10  -7   2       33.28       30.42     52.15 o 
 -10  -6   2       31.93       91.32     33.77 o 
  -9  -6   2       46.77       32.30     22.24 o 
  -8  -6   2      143.07      120.88     22.24 o 
  -7  -6   2      118.02      111.30     22.82 o 
  -6  -6   2      298.72      297.29     18.21 o 
  -5  -6   2      375.80      426.63     15.65 o 
  -4  -6   2      529.39      486.01     16.21 o 
  -3  -6   2       58.85       83.63     15.21 o 
  -2  -6   2     1132.94      973.65     24.76 o 
  -1  -6   2     1745.17     1632.48     29.11 o 
   0  -6   2     3746.55     4624.93    344.23 o 
   1  -6   2       13.05        9.89      3.34 o 
   2  -6   2     4946.08     4664.32     72.75 o 
   3  -6   2     2739.35     2875.65     85.91 o 
   4  -6   2      326.01      434.83     82.23 o 
   5  -6   2      311.99      347.15     12.56 o 
   6  -6   2      268.42      331.02     17.12 o 
   7  -6   2       64.79      115.36     21.33 o 
   8  -6   2        1.97       19.85     10.93 o 
   9  -6   2        1.48       -7.05     14.37 o 
  10  -6   2       19.43       -4.93     22.90 o 
 -10  -5   2        0.18       71.71     39.95 o 
  -9  -5   2       34.92       22.70     54.33 o 
  -8  -5   2       81.37       67.69     20.70 o 
  -7  -5   2       90.75       86.77     23.91 o 
  -6  -5   2      163.81      148.85     15.05 o 
  -5  -5   2      261.35      319.77     26.67 o 
  -4  -5   2     1552.49     1698.40     40.61 o 
  -3  -5   2     1225.85     1271.00     33.03 o 
  -2  -5   2     1244.96     1019.51     19.72 o 
  -1  -5   2    17306.46    14935.08    226.24 o 
   0  -5   2     1215.30     1427.96    569.54 o 
   1  -5   2     1974.85     1572.80     25.75 o 
   2  -5   2       59.75       58.18      4.30 o 
   3  -5   2      218.59      559.03    822.24 o 
   4  -5   2      284.88      244.76     14.01 o 
   5  -5   2        0.49        9.67     12.55 o 
   6  -5   2      828.71      761.35     37.06 o 
   7  -5   2      123.21      113.75     16.41 o 
   8  -5   2        0.12        7.16     13.24 o 
   9  -5   2       84.86       56.86     18.26 o 
  10  -5   2        0.08       -4.35     24.01 o 
 -10  -4   2        2.30      -19.04     29.61 o 
  -9  -4   2       37.12       31.62     28.25 o 
  -8  -4   2        5.97       31.02     21.30 o 
  -7  -4   2      214.14      278.97     28.40 o 
  -6  -4   2      225.99      203.08     43.56 o 
  -5  -4   2      706.90      785.93     24.82 o 
  -4  -4   2      239.75      214.71     19.14 o 
  -3  -4   2      573.03      544.23     13.87 o 
  -2  -4   2     1183.54     1350.02     30.50 o 
   0  -4   2       55.81      167.81     30.35 o 
   1  -4   2     2229.00     2055.65     32.17 o 
   2  -4   2     2024.26     1746.42     33.13 o 
   4  -4   2     2136.85     2958.66    104.07 o 
   5  -4   2      381.95      348.93     13.62 o 
   6  -4   2        6.95        3.03      6.49 o 
   7  -4   2      153.72      137.66     14.19 o 
   8  -4   2       13.68       18.58     13.83 o 
   9  -4   2       56.91       41.53     20.43 o 
  10  -4   2       51.03       66.03     19.60 o 
  11  -4   2        3.72       -0.35     27.66 o 
 -10  -3   2        0.57        0.59     25.32 o 
  -9  -3   2        9.23       14.49     23.90 o 
  -8  -3   2       41.22       76.06     26.12 o 
  -7  -3   2       43.88       41.46     19.56 o 
  -6  -3   2        1.28        6.01      5.77 o 
  -5  -3   2      136.73      238.08     12.57 o 
  -4  -3   2      877.76      933.53     88.56 o 
  -3  -3   2       18.05       14.03      4.19 o 
  -2  -3   2     2194.11     1981.01     41.08 o 
  -1  -3   2     3239.85     4293.72   1199.66 o 
   0  -3   2     3563.92     3859.60     67.64 o 
   1  -3   2      166.98      229.88      5.95 o 
   2  -3   2       14.60       16.10      3.59 o 
   3  -3   2     1325.97     1372.95     30.35 o 
   4  -3   2      160.89      260.07    149.07 o 
   5  -3   2        3.96       16.60      5.30 o 
   6  -3   2     2597.37     2494.57     57.26 o 
   7  -3   2        0.03        1.23      9.47 o 
   8  -3   2      130.37      122.35     13.31 o 
   9  -3   2        3.09       -0.04     12.42 o 
  10  -3   2       77.84       92.75     24.17 o 
  11  -3   2        5.88       -0.85     35.24 o 
 -11  -2   2        1.35       -8.69     30.42 o 
 -10  -2   2        6.24       21.27     28.12 o 
  -9  -2   2        4.99      -27.66     27.66 o 
  -8  -2   2      392.24      405.56     20.56 o 
  -7  -2   2       91.07       92.66     22.35 o 
  -6  -2   2      130.02      137.76     18.44 o 
  -4  -2   2      267.16      220.30     35.47 o 
  -3  -2   2      250.47      257.04     10.99 o 
  -2  -2   2       66.26       75.37      7.10 o 
  -1  -2   2      663.10      695.67    157.76 o 
   0  -2   2      890.50      190.01    166.89 o 
   1  -2   2       21.71       20.22      4.28 o 
   2  -2   2       26.81       23.08      3.18 o 
   3  -2   2     7249.21     8232.89    704.73 o 
   4  -2   2     1016.60     1792.28    471.07 o 
   5  -2   2     1104.78     1029.51     21.57 o 
   6  -2   2      131.72      137.50     13.18 o 
   7  -2   2       13.54       18.95      7.18 o 
   8  -2   2      355.97      402.96     26.31 o 
   9  -2   2       53.97       45.64     20.36 o 
  10  -2   2       57.76       96.65     27.42 o 
  11  -2   2        5.88        4.10     23.61 o 
 -11  -1   2       65.56       26.38     31.74 o 
 -10  -1   2        0.96       23.90     23.05 o 
  -9  -1   2        0.00       -9.13     21.70 o 
  -8  -1   2       31.24       53.72     12.65 o 
  -7  -1   2       92.53       74.87      9.62 o 
  -6  -1   2        0.01        3.63      6.93 o 
  -4  -1   2        1.50       13.37     11.61 o 
  -3  -1   2       52.04       35.74      4.70 o 
  -2  -1   2     3201.79     3051.88     56.40 o 
  -1  -1   2     1570.82     1022.15    160.60 o 
   0  -1   2        2.08        0.62      1.21 o 
   1  -1   2     7516.01     4877.08    635.21 o 
   2  -1   2     2281.76     2325.14     40.59 o 
   3  -1   2     6758.50     6732.36    660.01 o 
   4  -1   2      215.03      250.83     22.69 o 
   5  -1   2     1423.62     1389.95     44.71 o 
   6  -1   2      215.71      186.45     15.83 o 
   7  -1   2        6.45        2.84      8.29 o 
   9  -1   2       72.04       41.29     18.44 o 
  10  -1   2        0.60       46.91     24.92 o 
  11  -1   2        0.51       33.76     30.80 o 
 -11   0   2       22.33        7.61     26.12 o 
 -10   0   2        0.98      -13.41     22.24 o 
  -9   0   2      105.59      212.10     31.47 o 
  -8   0   2        6.48       30.95     22.92 o 
  -7   0   2      366.30      350.05     19.48 o 
  -6   0   2       15.31        4.01      6.90 o 
  -5   0   2      562.56      726.37     29.56 o 
  -4   0   2      323.92      336.57     12.53 o 
  -3   0   2     2663.49     2752.48     55.25 o 
  -2   0   2    99772.88   125737.44   2257.23 o 
  -1   0   2      632.39      499.99    159.15 o 
   1   0   2       31.40       26.32      3.15 o 
   2   0   2        9.90        4.18      2.56 o 
   3   0   2     7202.32     7326.18    593.59 o 
   4   0   2     4828.74     5429.43    123.79 o 
   5   0   2      244.66      237.14     10.70 o 
   6   0   2      587.32      538.13     28.91 o 
   7   0   2       28.40       27.97      7.50 o 
   8   0   2        8.42       86.78     45.63 o 
   9   0   2      439.36      445.41     36.96 o 
  10   0   2        2.48       37.94     29.93 o 
  11   0   2        3.73       37.31     26.86 o 
 -11   1   2      116.04      128.30     33.34 o 
 -10   1   2       11.72       23.43     31.47 o 
  -9   1   2       57.19       91.07     23.32 o 
  -8   1   2       37.11       35.10     17.34 o 
  -7   1   2        0.00        0.77      9.88 o 
  -6   1   2      156.55      157.59      9.17 o 
  -5   1   2     4024.56     3643.45     83.24 o 
  -4   1   2      472.78      475.39     12.22 o 
  -3   1   2    21780.72    21121.87    369.95 o 
  -2   1   2      812.54      796.65     19.30 o 
  -1   1   2     1940.04     1653.68    146.14 o 
   0   1   2     1417.81     1254.79     82.03 o 
   1   1   2     4131.23     3312.68     60.50 o 
   2   1   2       28.10       40.85      3.86 o 
   3   1   2        0.02      113.65    126.82 o 
   4   1   2     1739.09     1764.06     37.13 o 
   5   1   2      316.09      398.10     53.86 o 
   6   1   2      921.43     1099.88     47.88 o 
   7   1   2        2.06       43.27     17.22 o 
   8   1   2       22.32       19.56     21.51 o 
   9   1   2        0.18      -12.71     25.32 o 
  10   1   2       39.71       40.20     53.24 o 
 -11   2   2        0.36      -15.63     30.14 o 
 -10   2   2        0.04      -25.58     25.58 o 
  -9   2   2        7.44       19.50     15.86 o 
  -8   2   2      624.34      648.63     33.18 o 
  -7   2   2        9.51       27.16     13.83 o 
  -6   2   2      328.02      267.45     14.19 o 
  -5   2   2     2147.69     2120.71     51.42 o 
  -4   2   2     1584.48     1563.03     39.04 o 
  -3   2   2     8721.81     7810.68    167.87 o 
  -2   2   2        5.71        6.21      3.94 o 
  -1   2   2     9743.33    10469.50    349.47 o 
   0   2   2     1294.20     1098.16    390.44 o 
   1   2   2      774.16      703.42     14.39 o 
   2   2   2       30.37       31.35      3.90 o 
   3   2   2     1629.92     1287.41     54.70 o 
   4   2   2     1367.66     1472.18    197.52 o 
   5   2   2     2789.08     2722.91     78.93 o 
   6   2   2     1008.95     1034.02     84.12 o 
   7   2   2      150.87      199.69     34.78 o 
   8   2   2       22.15      -15.21     15.37 o 
   9   2   2        0.34       19.17     43.46 o 
  10   2   2       57.47       25.12     33.01 o 
 -11   3   2        2.31        6.85     25.32 o 
 -10   3   2       11.08      -16.25     32.16 o 
  -9   3   2       10.64       -3.61     17.01 o 
  -8   3   2      357.96      392.47     32.55 o 
  -7   3   2       24.03       26.37      9.34 o 
  -6   3   2       56.31       62.50     15.76 o 
  -5   3   2      218.49      263.53     16.22 o 
  -4   3   2     1526.97     1467.08     53.67 o 
  -3   3   2       91.59      109.15      6.43 o 
  -2   3   2      513.41      471.60     16.71 o 
  -1   3   2     1449.30     1316.04     38.91 o 
   0   3   2      795.79      691.99     14.77 o 
   1   3   2     1179.19     1065.42     26.94 o 
   2   3   2      728.35      699.66     20.02 o 
   3   3   2     5649.21     5225.27     87.69 o 
   4   3   2        5.64       13.53     30.59 o 
   5   3   2       64.90       60.50      9.88 o 
   6   3   2       97.34      109.49     19.66 o 
   7   3   2      159.53      164.71     21.73 o 
   8   3   2       29.14       40.32     20.64 o 
   9   3   2        3.36        1.22     28.25 o 
  10   3   2       60.47       33.68     30.55 o 
 -11   4   2        0.03       -0.26     30.80 o 
 -10   4   2       19.44       -7.76     42.37 o 
  -9   4   2        7.64       -9.19     29.82 o 
  -8   4   2      105.25      107.38     15.91 o 
  -7   4   2      590.68      499.91     49.14 o 
  -6   4   2      326.50      325.14     15.77 o 
  -5   4   2      375.56      532.79     67.15 o 
  -4   4   2      104.07      135.15     17.57 o 
  -3   4   2       62.01       43.47      8.95 o 
  -2   4   2      740.28      652.16     17.49 o 
   0   4   2     7526.27     6975.35    144.01 o 
   1   4   2     2509.30     2242.67     60.15 o 
   2   4   2     1340.35     1209.93     25.96 o 
   4   4   2      388.37      497.99     33.59 o 
   5   4   2      656.26      581.64     24.55 o 
   6   4   2       88.52      134.12     39.81 o 
   7   4   2        1.18       65.81     20.86 o 
   8   4   2       30.83       34.90     25.32 o 
   9   4   2        0.00       30.93     24.92 o 
  10   4   2        0.43      -17.97     52.15 o 
 -10   5   2        0.53       30.48     28.15 o 
  -9   5   2       12.07       21.39     16.59 o 
  -8   5   2        9.61       -2.43     20.64 o 
  -7   5   2       48.10       47.82     22.03 o 
  -6   5   2      125.00      126.17      7.41 o 
  -5   5   2      277.95      294.56     15.77 o 
  -4   5   2      468.02      467.65     89.18 o 
  -3   5   2      677.11      861.37     32.05 o 
  -2   5   2      375.95      434.65      9.88 o 
   0   5   2     5422.82     6469.37    275.52 o 
   1   5   2     4209.50     3612.03    113.77 o 
   2   5   2       36.46       29.83      5.18 o 
   3   5   2      339.30      357.83     27.45 o 
   4   5   2       96.65      185.28     17.29 o 
   5   5   2       12.47       23.02     13.38 o 
   6   5   2      228.87      175.39     13.98 o 
   7   5   2      405.03      441.56     34.96 o 
   8   5   2        0.92      113.45     30.42 o 
   9   5   2       18.55        7.43     28.12 o 
  10   5   2       69.00       11.17     31.74 o 
 -10   6   2       95.46       71.28     21.08 o 
  -9   6   2       19.00       61.39     24.44 o 
  -8   6   2       30.56       30.91     20.36 o 
  -7   6   2      576.02      541.46     21.24 o 
  -6   6   2       68.62       71.50      5.95 o 
  -5   6   2      222.21      353.49     38.63 o 
  -4   6   2       50.49      176.03     67.37 o 
  -3   6   2        3.75       10.32     12.01 o 
  -2   6   2      506.88      448.55     14.97 o 
   1   6   2      798.38      843.84     35.88 o 
   2   6   2     2448.66     2492.22     69.03 o 
   3   6   2     1300.32     1206.24     36.48 o 
   4   6   2      126.12      233.09    270.60 o 
   5   6   2      346.54      404.13     21.08 o 
   6   6   2       29.94       36.94     18.44 o 
   7   6   2       10.79       27.09     22.44 o 
   8   6   2      106.46      191.27     45.64 o 
   9   6   2        5.07        4.35     24.58 o 
 -10   7   2       34.90       33.08     22.77 o 
  -9   7   2        0.53        4.10     20.36 o 
  -8   7   2      413.93      369.05     35.26 o 
  -7   7   2      471.08      434.55     60.88 o 
  -6   7   2        0.06       10.75     18.47 o 
  -5   7   2        0.16        6.52     19.56 o 
  -4   7   2      239.20      228.26     47.83 o 
  -3   7   2     2132.74     2195.20     82.63 o 
  -2   7   2      491.83      521.55     18.98 o 
  -1   7   2     1105.72     1013.10     29.25 o 
   0   7   2       30.34      136.31     47.53 o 
   1   7   2      287.58      349.06     27.71 o 
   2   7   2      647.10      579.60     26.63 o 
   3   7   2      236.56      288.44     14.58 o 
   4   7   2      456.03      499.14     24.91 o 
   5   7   2      320.08      320.35     18.98 o 
   6   7   2      107.41      105.06     22.24 o 
   7   7   2       70.92      146.12     32.27 o 
   8   7   2      118.31      174.57     31.83 o 
   9   7   2      316.26      253.43     33.02 o 
 -10   8   2       52.03       66.63     35.89 o 
  -9   8   2       37.79       10.35     32.16 o 
  -8   8   2       85.56       89.91     45.64 o 
  -7   8   2      697.04      670.70     37.66 o 
  -6   8   2      171.76      214.81     36.95 o 
  -5   8   2        7.45        4.35     30.42 o 
  -4   8   2      130.07      113.02     26.08 o 
  -3   8   2      153.79      166.47     20.65 o 
  -2   8   2      609.43      595.44     23.79 o 
   0   8   2     1573.40     1949.15    238.17 o 
   1   8   2       55.41       44.70      6.99 o 
   2   8   2      165.35      250.45     17.11 o 
   4   8   2       17.17       13.10     19.99 o 
   5   8   2        1.43        0.28      9.45 o 
   6   8   2      290.15      276.41     73.91 o 
   7   8   2      247.47      251.08     34.35 o 
   8   8   2        0.75      -24.58     24.58 o 
   9   8   2        1.12       29.58     41.29 o 
  -9   9   2       93.75       28.59     24.44 o 
  -8   9   2        6.37        7.67     48.89 o 
  -7   9   2      574.32      560.29     81.55 o 
  -6   9   2        0.95       -6.52     23.90 o 
  -5   9   2       26.64       49.98     26.08 o 
  -4   9   2      134.75      252.12     41.30 o 
  -3   9   2        2.70      -11.26     15.09 o 
  -2   9   2     1729.78     1793.96     65.43 o 
  -1   9   2      420.84      461.49     31.07 o 
   0   9   2      403.53      336.83     18.58 o 
   1   9   2      140.01      126.59      9.57 o 
   2   9   2       48.32       69.85     27.73 o 
   3   9   2      289.72      520.80     56.07 o 
   4   9   2       84.60       61.01     25.14 o 
   5   9   2      146.69      107.84     32.60 o 
   6   9   2       11.87       -3.12     29.93 o 
   7   9   2       26.56       72.97     28.12 o 
   8   9   2       12.06       13.41     36.08 o 
  -9  10   2        0.19      -22.96     35.24 o 
  -8  10   2       26.92       27.72     26.93 o 
  -7  10   2      568.64      506.29     37.09 o 
  -6  10   2       34.16       21.73     28.25 o 
  -5  10   2      100.16       97.80     41.29 o 
  -4  10   2        0.00       -7.91     17.05 o 
  -3  10   2      271.21      277.65     27.16 o 
  -2  10   2       46.44       62.13     15.65 o 
   0  10   2       13.71       40.94     25.41 o 
   1  10   2      214.97      216.53     18.30 o 
   2  10   2       18.00       20.69     17.62 o 
   3  10   2        6.83       41.08     14.41 o 
   4  10   2       79.56       90.40     19.77 o 
   5  10   2       68.84       70.63     21.51 o 
   6  10   2       20.81        2.17     23.90 o 
   7  10   2        0.40        7.16     26.08 o 
   8  10   2      119.01      101.08     34.17 o 
  -8  11   2      170.41       83.05     48.90 o 
  -7  11   2       11.53       15.39     26.93 o 
  -6  11   2      233.03      273.87     49.99 o 
  -5  11   2       27.98      232.52     52.15 o 
  -4  11   2       56.66       41.49     25.04 o 
  -3  11   2       10.59       10.14     20.70 o 
  -2  11   2        0.09      -20.70     20.70 o 
  -1  11   2      458.48      734.15     47.00 o 
   0  11   2       62.64       60.14     16.50 o 
   1  11   2       35.00        6.42     18.37 o 
   2  11   2       34.51       24.89     23.48 o 
   3  11   2       27.50      204.51     36.82 o 
   4  11   2       20.52       66.84     30.42 o 
   5  11   2        9.34       22.45     26.52 o 
   6  11   2       26.00       40.20     31.51 o 
   7  11   2       37.58       91.45     36.94 o 
  -8  12   2       15.65      -24.51     30.92 o 
  -7  12   2       14.43       -6.94     30.14 o 
  -6  12   2      251.39      169.54     54.34 o 
  -5  12   2        0.80        8.69     45.63 o 
  -4  12   2        0.03       10.30     20.94 o 
  -3  12   2       86.29      107.27     24.44 o 
  -2  12   2      821.88      777.40     65.26 o 
  -1  12   2       13.63      907.33    293.36 o 
   0  12   2      197.47      763.30    223.46 o 
   1  12   2        6.92       24.52     20.86 o 
   2  12   2      320.60      374.11     34.89 o 
   3  12   2       75.44       60.83     21.00 o 
   4  12   2       59.39       91.27     47.81 o 
   5  12   2       10.19      -29.55     34.55 o 
   6  12   2       20.51       28.81     32.37 o 
  -7  13   2       75.23       69.54     56.50 o 
  -6  13   2      287.52      226.06     54.34 o 
  -5  13   2       11.13       32.60     49.98 o 
  -4  13   2      181.06      237.96     29.94 o 
  -3  13   2      180.34      184.30     33.39 o 
  -2  13   2      224.67      318.66     64.12 o 
  -1  13   2       79.17      217.18     43.46 o 
   0  13   2        6.26       13.71     22.07 o 
   1  13   2       19.16       45.68     18.96 o 
   2  13   2        3.66       12.74     17.98 o 
   3  13   2        0.04        6.32     25.32 o 
   4  13   2        5.15        2.28     34.77 o 
   5  13   2        7.27       15.83     31.29 o 
   6  13   2        0.02        6.75     42.94 o 
  -6  14   2       43.87       21.73     45.63 o 
  -5  14   2       40.90       13.04     39.12 o 
  -4  14   2       89.96       84.41     29.08 o 
  -3  14   2       14.25      -13.10     26.59 o 
  -2  14   2       19.14        5.33     25.04 o 
  -1  14   2        5.16       43.46     28.71 o 
   0  14   2        1.95       17.15     27.66 o 
   1  14   2       28.65       15.21     18.82 o 
   2  14   2        3.41        1.00     37.11 o 
   3  14   2       58.16       63.52     25.73 o 
   4  14   2        0.72       18.47     38.41 o 
   5  14   2        7.73       10.24     32.16 o 
  -5  15   2       13.76      -28.25     39.11 o 
  -4  15   2       16.04        7.61     36.02 o 
  -3  15   2        5.64       34.46     28.49 o 
  -2  15   2      165.75      180.21     39.60 o 
  -1  15   2       77.75      167.50     36.94 o 
   0  15   2        0.00       12.98     30.14 o 
   1  15   2        1.33      -20.88     20.88 o 
   2  15   2        5.55       12.37     35.18 o 
   3  15   2        2.03       20.24     39.16 o 
  -3  16   2       23.55       -7.78     28.71 o 
  -2  16   2        8.52      -21.96     28.15 o 
  -1  16   2       21.23        5.13     33.23 o 
   0  16   2        3.26      -13.13     42.37 o 
   1  16   2        2.66       15.99     26.75 o 
  -2 -17   3      104.79       80.71     26.19 o 
  -1 -17   3      186.50      156.77     26.50 o 
   0 -17   3        0.49      -13.27     20.73 o 
   1 -17   3        6.53       25.85     28.71 o 
   2 -17   3        2.78       13.04     39.11 o 
   3 -17   3       15.83      -26.08     56.50 o 
   4 -17   3        4.19        8.69     39.11 o 
  -4 -16   3        3.48       30.52     35.85 o 
  -3 -16   3      170.42      191.63     29.62 o 
  -2 -16   3       63.44       57.51     19.79 o 
  -1 -16   3        5.31      -12.43     19.73 o 
   0 -16   3        0.12       16.60     20.82 o 
   1 -16   3       40.98       79.60     32.37 o 
   2 -16   3       10.59      -10.21     25.32 o 
   3 -16   3       45.62       19.56     36.94 o 
   4 -16   3       15.18      -30.42     36.94 o 
   5 -16   3        6.13       52.15     32.59 o 
  -5 -15   3       66.26       47.46     44.55 o 
  -4 -15   3       13.99       37.36     22.97 o 
  -3 -15   3       13.66       42.52     21.33 o 
  -2 -15   3       38.77       26.62     17.06 o 
  -1 -15   3       20.45       10.66     15.53 o 
   0 -15   3        4.93       20.16     15.47 o 
   1 -15   3        0.30       44.95     24.01 o 
   2 -15   3       20.10       35.15     22.89 o 
   3 -15   3       80.19       43.15     21.73 o 
   4 -15   3      334.24      313.03     45.65 o 
   5 -15   3       32.35      -10.87     34.77 o 
   6 -15   3       45.15       17.38     32.60 o 
  -6 -14   3       32.39      -34.89     40.52 o 
  -5 -14   3        0.89      -15.21     29.71 o 
  -4 -14   3        0.11       10.00     17.33 o 
  -3 -14   3       38.40       56.98     16.13 o 
  -2 -14   3       31.40       24.57     17.82 o 
  -1 -14   3       18.35       25.98     15.80 o 
   0 -14   3       60.76       55.67     13.80 o 
   1 -14   3       44.64       59.78     13.92 o 
   2 -14   3      729.35      689.43     37.47 o 
   3 -14   3        2.66      -10.86     18.08 o 
   4 -14   3      155.62      113.66     25.32 o 
   5 -14   3      316.57      347.81     58.69 o 
   6 -14   3        9.85       15.21     32.59 o 
   7 -14   3       39.10        0.00     36.94 o 
  -7 -13   3       35.31       36.79     31.83 o 
  -6 -13   3       11.05        1.09     36.49 o 
  -5 -13   3       53.22       65.40     40.20 o 
  -4 -13   3        0.02        2.12     13.60 o 
  -3 -13   3       89.44       48.88     15.79 o 
  -2 -13   3       30.79       25.67     14.86 o 
  -1 -13   3       23.50       31.54     15.37 o 
   0 -13   3       39.23       58.14     11.86 o 
   2 -13   3      366.83      417.95     29.85 o 
   3 -13   3      138.50      135.03     29.34 o 
   5 -13   3       63.65      106.48     32.60 o 
   6 -13   3       79.31       65.20     32.60 o 
   7 -13   3      108.10       52.16     34.77 o 
   8 -13   3       20.21       53.68     28.40 o 
  -7 -12   3        9.64      171.67     41.15 o 
  -6 -12   3       12.64        2.29     28.71 o 
  -5 -12   3      218.82      211.01     22.95 o 
  -4 -12   3      129.17       64.23     24.47 o 
  -3 -12   3        7.90       26.65     12.27 o 
  -2 -12   3        6.21       -0.59      9.07 o 
  -1 -12   3      334.10      389.06     18.47 o 
   0 -12   3      319.14      309.93     15.32 o 
   1 -12   3      269.58      430.04     20.29 o 
   2 -12   3       50.16       62.19     10.46 o 
   3 -12   3      467.24      492.63     35.47 o 
   4 -12   3        0.59      -30.42     36.94 o 
   5 -12   3        0.02      176.01     32.59 o 
   6 -12   3        3.33       41.29     30.42 o 
   7 -12   3       10.02       30.35     33.68 o 
   8 -12   3       15.46       -9.62     26.08 o 
  -8 -11   3       65.55       19.62     26.86 o 
  -7 -11   3        4.70       42.37     35.85 o 
  -6 -11   3       57.45       48.17     25.67 o 
  -5 -11   3       65.69       26.58     15.14 o 
  -4 -11   3       13.02       18.75     11.26 o 
  -3 -11   3       15.50       30.84      5.82 o 
  -2 -11   3      429.45      411.08     30.21 o 
  -1 -11   3       23.30       29.08      7.91 o 
   0 -11   3       15.74       11.02     10.20 o 
   1 -11   3        1.83       10.37      7.86 o 
   2 -11   3      153.22      112.41     14.19 o 
   3 -11   3       88.75       96.27     10.18 o 
   4 -11   3      373.69      444.96     32.11 o 
   5 -11   3      180.31      147.80     39.12 o 
   6 -11   3       33.88       19.56     36.94 o 
   7 -11   3        3.11        8.69     28.25 o 
   8 -11   3       14.34       17.68     22.24 o 
   9 -11   3       15.37        8.98     35.24 o 
  -8 -10   3       32.23       46.51     31.83 o 
  -7 -10   3        9.75       10.51     32.59 o 
  -6 -10   3      129.42      168.04     23.40 o 
  -5 -10   3       29.79       25.79     15.95 o 
  -4 -10   3       79.36       94.02     15.07 o 
  -3 -10   3      293.98      366.67     14.28 o 
  -2 -10   3      183.97      195.43     13.89 o 
  -1 -10   3      732.12      677.30     35.17 o 
   0 -10   3     1502.07     1546.11     56.00 o 
   1 -10   3        1.52       17.03      6.68 o 
   2 -10   3      134.59      127.80     13.08 o 
   3 -10   3        5.74        4.24      5.73 o 
   4 -10   3        4.88        7.51      8.58 o 
   5 -10   3       26.43       65.66     11.84 o 
   6 -10   3        2.97       19.56     32.59 o 
   7 -10   3        1.32        9.78     18.44 o 
   8 -10   3       36.13       14.93     31.51 o 
   9 -10   3       53.25       43.11     26.08 o 
  -9  -9   3       34.42       -9.40     31.74 o 
  -8  -9   3      158.26      134.14     30.81 o 
  -7  -9   3        0.65       54.63     26.08 o 
  -6  -9   3       45.50       31.08     12.84 o 
  -5  -9   3       28.19       11.36     11.48 o 
  -4  -9   3      114.70       92.55      8.13 o 
  -3  -9   3      891.31     1113.06     32.36 o 
  -2  -9   3     1004.62     1028.76     36.89 o 
  -1  -9   3      124.06      104.83      8.17 o 
   0  -9   3      410.30      356.04     60.28 o 
   1  -9   3        2.95       14.36      5.24 o 
   2  -9   3      642.10      594.12     24.51 o 
   3  -9   3      165.07      175.65     12.96 o 
   4  -9   3      330.20      337.96     27.52 o 
   6  -9   3       54.85       79.11     43.74 o 
   7  -9   3        0.04        0.33     15.14 o 
   8  -9   3        1.05       -1.45     14.95 o 
   9  -9   3       18.63       13.43     21.35 o 
  10  -9   3        4.99      -17.38     52.15 o 
  -9  -8   3        9.11        0.67     30.55 o 
  -8  -8   3      200.27      116.33     29.24 o 
  -6  -8   3      172.36      123.76     13.58 o 
  -5  -8   3        9.47       33.10     12.23 o 
  -4  -8   3        5.83        4.70     10.39 o 
  -2  -8   3        7.68        6.60      7.81 o 
  -1  -8   3     2348.96     2063.80     45.42 o 
   0  -8   3      138.56      125.47      7.78 o 
   2  -8   3      947.53      898.59     21.42 o 
   3  -8   3       79.76       67.98      6.32 o 
   4  -8   3      239.68      234.48     11.12 o 
   6  -8   3       74.40       87.62     14.64 o 
   7  -8   3      140.29      130.56     13.42 o 
   8  -8   3        5.67       11.37     20.09 o 
   9  -8   3        2.19       92.17     21.92 o 
  10  -8   3        5.95       91.27     52.15 o 
 -10  -7   3        6.07      -21.95     29.93 o 
  -9  -7   3       37.30       46.07     29.71 o 
  -8  -7   3        4.93      130.02     33.01 o 
  -7  -7   3        1.85       83.51     22.44 o 
  -6  -7   3       50.29       42.98     17.25 o 
  -5  -7   3       20.35       25.23     16.62 o 
  -4  -7   3       78.06      110.39     19.13 o 
  -2  -7   3      176.73      165.96     12.53 o 
  -1  -7   3      165.56      181.30      6.88 o 
   0  -7   3       76.70       73.14      6.86 o 
   1  -7   3     2909.15     3602.17     62.14 o 
   2  -7   3      722.45      613.61     13.67 o 
   3  -7   3       30.79       13.42      5.39 o 
   4  -7   3        4.41        6.15      5.61 o 
   6  -7   3      146.55      149.48     13.09 o 
   7  -7   3      119.23      127.82     12.85 o 
   8  -7   3       41.41       17.81     11.66 o 
  10  -7   3        1.10       80.40     47.81 o 
 -10  -6   3        0.46       -1.09     27.66 o 
  -9  -6   3      167.21      126.60     26.86 o 
  -8  -6   3        5.49       26.43     24.84 o 
  -6  -6   3       69.15       63.65     15.58 o 
  -5  -6   3        0.03        7.40      7.78 o 
  -4  -6   3       41.73       30.13     31.68 o 
  -3  -6   3     2767.73     3286.17     83.65 o 
  -2  -6   3      702.82      683.61     23.73 o 
  -1  -6   3       38.60       30.29      4.70 o 
   0  -6   3      157.15      112.30     11.53 o 
   1  -6   3     6860.40     6188.40     92.82 o 
   2  -6   3      741.97      594.15     17.63 o 
   3  -6   3      219.91      180.27     15.72 o 
   4  -6   3      770.16      776.08     35.81 o 
   5  -6   3       36.25       63.48      8.43 o 
   6  -6   3      833.19      901.50     66.65 o 
   7  -6   3        0.79        6.31      8.94 o 
   8  -6   3        3.35      -11.14     11.60 o 
   9  -6   3        1.23       49.13     18.47 o 
  10  -6   3        3.50       21.73     30.42 o 
 -10  -5   3        6.95       17.60     39.16 o 
  -9  -5   3        6.79       48.35     26.52 o 
  -8  -5   3      602.01      760.56     79.38 o 
  -7  -5   3       12.99      107.92     25.04 o 
  -6  -5   3       50.28       45.17     10.50 o 
  -5  -5   3      346.74      436.34     30.13 o 
  -4  -5   3        0.35       11.60      6.90 o 
  -3  -5   3        5.70       14.28      6.27 o 
  -2  -5   3     1282.10     1080.23     41.53 o 
  -1  -5   3     3338.40     2845.71     52.68 o 
   0  -5   3     3936.81     3923.16     61.73 o 
   2  -5   3     1401.15     1141.62     35.50 o 
   3  -5   3        0.91        4.64      3.97 o 
   4  -5   3      994.90     1072.75     28.28 o 
   6  -5   3       73.54       79.97     14.52 o 
   7  -5   3       94.98       80.87      9.85 o 
   8  -5   3        4.35        5.98     10.78 o 
   9  -5   3        8.70       59.42     19.33 o 
  10  -5   3        0.03      -11.52     20.69 o 
 -10  -4   3        9.10       -4.56     29.28 o 
  -9  -4   3       20.72       24.13     24.99 o 
  -8  -4   3      153.36      255.69     68.46 o 
  -7  -4   3      540.81     1054.61    117.44 o 
  -6  -4   3      393.68      399.72     26.99 o 
  -5  -4   3       52.29       54.16      7.67 o 
  -4  -4   3      284.30      307.37    480.27 o 
  -3  -4   3      154.26      199.27      7.70 o 
  -2  -4   3      563.54      548.44     18.34 o 
  -1  -4   3       54.77       47.17      5.30 o 
   0  -4   3      137.42      131.57      5.24 o 
   2  -4   3     3373.80     3073.21     51.08 o 
   3  -4   3     2144.78     2036.13     46.32 o 
   4  -4   3      153.80      119.75     10.88 o 
   6  -4   3       29.78       25.43      7.71 o 
   7  -4   3        7.80        0.64      6.24 o 
   8  -4   3      125.71      128.96     11.89 o 
   9  -4   3       11.99      167.34     52.24 o 
  10  -4   3       27.45       45.69     16.70 o 
 -10  -3   3        2.61       -5.43     35.34 o 
  -9  -3   3       32.16       13.04     21.51 o 
  -8  -3   3        1.52        7.61     24.58 o 
  -7  -3   3       74.60       71.58     20.01 o 
  -6  -3   3      173.18      156.31     10.23 o 
  -5  -3   3       30.55       33.54      6.88 o 
  -4  -3   3       76.42       90.44     14.04 o 
  -3  -3   3      263.98      291.62     10.54 o 
  -2  -3   3      297.91      295.28     10.54 o 
  -1  -3   3     4621.97     4250.25     82.74 o 
   0  -3   3      435.02      482.76      9.53 o 
   1  -3   3    14153.48    16834.28    296.00 o 
   2  -3   3     2867.17     2803.04     81.92 o 
   3  -3   3      484.09      438.84      9.71 o 
   4  -3   3      784.97      808.10     25.48 o 
   6  -3   3       57.17       62.41     10.20 o 
   7  -3   3      955.84      977.34     37.06 o 
   8  -3   3       12.39        3.73     10.17 o 
   9  -3   3       38.36       27.96     15.25 o 
  10  -3   3        4.27        6.01     19.45 o 
  11  -3   3       28.22        8.62     23.48 o 
 -11  -2   3        0.59       40.93     28.39 o 
 -10  -2   3        0.43       24.07     27.30 o 
  -9  -2   3      338.46      342.41     94.56 o 
  -6  -2   3       74.57      100.51     13.09 o 
  -5  -2   3      166.89      159.24      8.98 o 
  -4  -2   3        1.93      120.36    546.51 o 
  -2  -2   3     3018.87     2642.93     45.11 o 
  -1  -2   3      793.74      804.08     18.71 o 
   0  -2   3      277.30      246.59     17.41 o 
   1  -2   3      572.45      537.53     12.48 o 
   2  -2   3        7.90        7.45      2.66 o 
   3  -2   3      608.08      518.24     11.94 o 
   4  -2   3     1627.69     1829.14     35.25 o 
   5  -2   3     2658.74     2726.87     86.62 o 
   6  -2   3       42.17       82.73     17.65 o 
   7  -2   3      472.39      434.08     44.91 o 
   8  -2   3       55.65       31.84     18.47 o 
   9  -2   3       56.95       97.18     32.13 o 
  10  -2   3        0.94        7.68     20.76 o 
  11  -2   3       14.56       55.09     28.00 o 
 -11  -1   3      143.09      141.69     34.93 o 
 -10  -1   3       12.46        4.35     23.05 o 
  -9  -1   3       69.43       60.65     24.49 o 
  -8  -1   3       26.49       39.23     13.69 o 
  -7  -1   3      351.26      313.50     60.89 o 
  -6  -1   3      167.10      182.73     11.61 o 
  -5  -1   3     2716.15     2370.06     55.71 o 
  -4  -1   3     1002.47      839.60     38.71 o 
  -2  -1   3      377.52      341.10     13.56 o 
  -1  -1   3     1633.30     1517.00     28.21 o 
   0  -1   3      438.82      308.80     34.70 o 
   1  -1   3     1690.15     2525.65    100.56 o 
   2  -1   3      339.88      295.10      7.20 o 
   3  -1   3       62.16       58.79      3.81 o 
   4  -1   3      610.24      579.98     16.94 o 
   6  -1   3      321.76      339.18     23.54 o 
   7  -1   3        9.01       32.57     15.36 o 
   8  -1   3        6.20       14.74     17.22 o 
   9  -1   3        3.13       30.77     23.78 o 
  10  -1   3       46.59       45.63     23.90 o 
 -11   0   3        0.02       10.86     27.66 o 
 -10   0   3       13.13        2.17     26.93 o 
  -9   0   3       22.30       33.63     30.46 o 
  -8   0   3      982.38      970.70     70.22 o 
  -7   0   3      476.55      702.08     27.46 o 
  -6   0   3      149.83      139.16     13.18 o 
  -5   0   3       27.67       26.44      6.74 o 
  -4   0   3      474.62      518.92     20.92 o 
  -3   0   3    38745.90    41526.47    691.91 o 
  -2   0   3      163.14      137.51      7.37 o 
  -1   0   3     9274.94     8091.89    143.86 o 
   0   0   3      877.78      653.59     29.14 o 
   1   0   3      116.32      265.23     26.58 o 
   2   0   3        0.00        2.52      2.60 o 
   3   0   3      681.07      833.96     14.73 o 
   4   0   3      722.93      786.40     16.46 o 
   5   0   3     6053.59     6871.65    256.96 o 
   6   0   3      173.29      198.95      7.85 o 
   7   0   3      165.42      165.29     26.08 o 
   8   0   3       24.55       50.24     18.80 o 
   9   0   3      368.64      298.75     28.16 o 
  10   0   3       24.29       21.73     21.51 o 
 -11   1   3        5.85        4.53     55.41 o 
 -10   1   3        6.38        9.24     29.34 o 
  -9   1   3       36.08        9.99     14.95 o 
  -8   1   3       59.23       86.38     25.23 o 
  -6   1   3      737.41      746.87     37.57 o 
  -5   1   3      675.68      691.84     24.61 o 
  -4   1   3    17841.75    17892.06    325.50 o 
  -3   1   3     2795.04     3181.60     53.69 o 
  -2   1   3      234.85      262.40      8.23 o 
  -1   1   3     3003.67     2709.71     48.55 o 
   0   1   3     1343.36     1153.68     20.69 o 
   2   1   3     1604.12     1681.06     78.78 o 
   3   1   3      152.29      187.37      6.99 o 
   4   1   3      600.67      642.74     28.06 o 
   5   1   3     2392.96     3043.54     70.69 o 
   6   1   3       24.96       21.73     19.56 o 
   7   1   3      429.16      465.10     28.27 o 
   8   1   3       20.78        7.24     17.68 o 
   9   1   3       38.66       43.46     18.44 o 
  10   1   3       26.12        1.87     22.24 o 
 -11   2   3       35.35       66.77     32.16 o 
 -10   2   3        5.91       -8.90     32.16 o 
  -9   2   3       35.97       37.85     13.97 o 
  -8   2   3     1872.02     1879.28    187.22 o 
  -7   2   3     1256.64     1287.95    135.20 o 
  -6   2   3      525.20      619.55     55.46 o 
  -5   2   3      530.42      513.58     21.28 o 
  -4   2   3     6558.39     6288.22    131.48 o 
  -2   2   3     2937.72     3035.76     60.61 o 
  -1   2   3      853.00      702.88     16.42 o 
   0   2   3      779.26      819.64     18.40 o 
   1   2   3      554.60      515.57     11.83 o 
   2   2   3      120.89      103.46     84.87 o 
   3   2   3       89.29      113.04      6.34 o 
   4   2   3       51.33       50.33     12.20 o 
   5   2   3      670.20      849.75     35.49 o 
   6   2   3       45.83       37.54     37.02 o 
   7   2   3       19.49       51.84     34.77 o 
   8   2   3       36.69       45.63     28.25 o 
   9   2   3      133.09      149.98     23.78 o 
  10   2   3      211.80      190.80     29.08 o 
 -11   3   3       80.91       56.84     39.16 o 
 -10   3   3       61.27       44.93     27.66 o 
  -9   3   3       60.31      108.89     22.08 o 
  -8   3   3        8.85       34.27     14.18 o 
  -7   3   3       49.61       84.69     12.38 o 
  -6   3   3       69.14       86.51     19.56 o 
  -5   3   3     2088.15     1755.41     94.37 o 
  -4   3   3     5273.51     4923.89    122.86 o 
  -2   3   3       68.65       66.63      4.72 o 
  -1   3   3       41.40       38.83      7.73 o 
   0   3   3      522.22      430.18     39.11 o 
   1   3   3     1535.39     1666.73     35.78 o 
   2   3   3      512.67      482.32     61.60 o 
   3   3   3     1836.92     1507.17     29.23 o 
   4   3   3      599.06      538.56     15.40 o 
   5   3   3       41.16       61.90     10.48 o 
   6   3   3       97.84      136.21     40.81 o 
   7   3   3       46.94       14.13     15.37 o 
   8   3   3      220.15      207.47     29.34 o 
   9   3   3      209.86      248.49     30.62 o 
  10   3   3       23.80       -2.17     35.34 o 
 -10   4   3        1.74      -14.97     27.15 o 
  -9   4   3       32.10       24.61     18.96 o 
  -8   4   3      424.06      379.47     29.09 o 
  -7   4   3      969.48     1006.26     64.42 o 
  -6   4   3        0.54       14.70     12.93 o 
  -5   4   3       23.41       17.89      5.58 o 
  -4   4   3        1.07        1.74      3.93 o 
  -3   4   3        3.48       11.00      7.03 o 
  -2   4   3     3637.78     3317.35     91.37 o 
  -1   4   3      185.47      183.33      7.90 o 
   0   4   3      896.21      879.48     19.37 o 
   2   4   3      571.14      495.69     23.08 o 
   3   4   3      154.14      164.53      9.46 o 
   4   4   3       12.21       18.22      3.66 o 
   5   4   3      445.54      460.01     37.18 o 
   6   4   3      207.84      222.76     36.13 o 
   7   4   3        1.78       32.98     20.07 o 
   8   4   3      337.42      292.45     28.41 o 
   9   4   3      162.20      157.21     26.86 o 
  10   4   3      298.91      266.02     42.95 o 
 -10   5   3       10.88      -15.41     18.97 o 
  -9   5   3       23.10       15.99     20.64 o 
  -8   5   3      254.10      240.31     23.79 o 
  -7   5   3       46.62       62.11     14.13 o 
  -6   5   3        7.63        4.98      7.53 o 
  -5   5   3       12.38        5.72      3.14 o 
  -4   5   3      696.10      859.53     45.70 o 
  -2   5   3       17.90       21.89     15.20 o 
  -1   5   3     2839.53     2609.36    100.91 o 
   0   5   3      320.39      308.55      9.75 o 
   1   5   3     2068.86     3218.78    113.96 o 
   2   5   3       96.20      132.40     21.92 o 
   3   5   3        0.29       15.90      7.32 o 
   4   5   3      112.45      125.59     21.73 o 
   5   5   3      438.62      455.67     42.31 o 
   6   5   3      327.44      350.54     33.02 o 
   7   5   3      152.26       95.09     21.70 o 
   8   5   3        3.72       37.58     29.34 o 
   9   5   3        0.52       18.90     57.58 o 
  10   5   3       92.20       84.42     33.34 o 
 -10   6   3        3.87        2.66     18.48 o 
  -9   6   3        2.95      -13.30     18.80 o 
  -8   6   3      725.63      647.60     42.22 o 
  -7   6   3     1329.82     1326.33     56.90 o 
  -6   6   3       79.65       88.01      7.53 o 
  -5   6   3      200.29      167.10     20.65 o 
  -4   6   3        0.95       13.04     21.73 o 
  -3   6   3      650.76      867.65     75.07 o 
  -2   6   3     1734.43     1674.62     43.13 o 
  -1   6   3      833.82      920.27     43.46 o 
   0   6   3      519.71      537.07     14.43 o 
   1   6   3      928.69     1086.44     30.72 o 
   2   6   3      117.15      186.85     60.63 o 
   3   6   3        0.37        7.43      8.07 o 
   4   6   3       13.57       16.89      8.91 o 
   5   6   3     1245.52     1192.56     80.44 o 
   6   6   3      632.08      526.84     42.41 o 
   7   6   3      336.48      260.86     34.78 o 
   8   6   3       31.90       -0.93     27.16 o 
   9   6   3       56.52       56.50     26.12 o 
 -10   7   3       10.31        3.57     23.48 o 
  -9   7   3       17.07        2.41     21.35 o 
  -8   7   3      150.76      179.08     26.08 o 
  -7   7   3      172.03      183.65     28.26 o 
  -6   7   3       43.46       14.41     14.54 o 
  -5   7   3      196.03      245.62     34.78 o 
  -4   7   3        0.57       17.38     26.08 o 
  -3   7   3      119.14      127.47     18.80 o 
  -2   7   3      479.38      514.23     24.22 o 
  -1   7   3      491.48      504.31     22.54 o 
   0   7   3     2904.51     2831.25     68.99 o 
   1   7   3        9.31        6.96      5.02 o 
   2   7   3       48.79       48.55     20.92 o 
   3   7   3      201.31      229.08     16.12 o 
   4   7   3      679.28      594.98     27.83 o 
   5   7   3      105.24      136.85     23.05 o 
   6   7   3      245.50      261.84     33.02 o 
   7   7   3      327.35      306.66     67.39 o 
   8   7   3      146.64      109.74     25.32 o 
   9   7   3        0.07       14.59     31.29 o 
 -10   8   3        0.01      -12.53     35.89 o 
  -9   8   3        6.16        9.22     27.66 o 
  -8   8   3        0.54       -8.93     20.70 o 
  -7   8   3     1110.43      994.28     60.93 o 
  -6   8   3        3.75       23.90     16.90 o 
  -5   8   3       92.97       86.93     32.60 o 
  -4   8   3       41.10       58.67     32.60 o 
  -2   8   3       35.24       53.84     16.77 o 
  -1   8   3      182.75      201.10     30.76 o 
   0   8   3       50.03       95.78     28.02 o 
   1   8   3       25.67       15.20      6.80 o 
   2   8   3      175.46      205.45     42.79 o 
   3   8   3       71.97       47.01      9.70 o 
   4   8   3       83.96       61.43     24.96 o 
   5   8   3        9.99      126.03     30.42 o 
   6   8   3        0.02       14.21     36.94 o 
   7   8   3        1.75      -12.63     27.66 o 
   8   8   3      146.90      161.52     29.08 o 
  -9   9   3      134.43       83.17     36.79 o 
  -8   9   3       30.83       59.44     23.78 o 
  -7   9   3       75.09       74.45     29.94 o 
  -6   9   3       49.52      -15.21     26.08 o 
  -5   9   3       57.92       97.79     28.25 o 
  -4   9   3       47.47       99.96     30.42 o 
  -3   9   3      209.51      383.53     28.16 o 
  -2   9   3       12.46        7.39     14.46 o 
  -1   9   3      120.79       88.76      9.67 o 
   0   9   3      105.09       55.02     10.37 o 
   1   9   3       56.77       45.06      8.77 o 
   2   9   3       10.15       34.86     17.05 o 
   3   9   3      128.49      121.45     16.69 o 
   4   9   3      211.80      227.26     17.58 o 
   5   9   3      261.85      194.05     26.87 o 
   6   9   3       72.70       90.50     34.77 o 
   7   9   3       48.81       33.88     29.23 o 
   8   9   3        9.29      -13.47     28.93 o 
  -9  10   3        3.61      -31.15     36.78 o 
  -8  10   3      108.39       81.59     26.86 o 
  -7  10   3       60.16       49.01     28.25 o 
  -6  10   3      426.27      510.93     54.35 o 
  -5  10   3       91.81       13.04     39.12 o 
  -4  10   3      114.48      129.05     20.36 o 
  -3  10   3       13.64       48.41     54.33 o 
  -2  10   3      387.18      473.99     40.72 o 
  -1  10   3        3.92       -2.69     11.27 o 
   0  10   3      262.94      277.57     21.42 o 
   1  10   3      326.79      521.71     29.04 o 
   2  10   3        0.81       11.62     18.48 o 
   3  10   3       42.30        2.43     15.31 o 
   4  10   3       24.61      -14.50     14.50 o 
   5  10   3       77.45       92.51     36.94 o 
   6  10   3       77.98       71.38     38.03 o 
   7  10   3       14.23        0.64     25.99 o 
  -8  11   3       21.23       20.92     36.49 o 
  -7  11   3       71.21       55.63     34.77 o 
  -5  11   3       22.20      -41.29     41.29 o 
  -4  11   3       32.64       49.01     27.15 o 
  -3  11   3       55.63       22.77     19.16 o 
  -2  11   3       62.35       69.23     24.99 o 
  -1  11   3      113.76      113.52     24.02 o 
   0  11   3       43.35       67.37     15.44 o 
   1  11   3      589.66      752.12     34.33 o 
   2  11   3       34.75       59.11     18.83 o 
   3  11   3      543.49      506.41     30.29 o 
   4  11   3        1.26        5.24     29.93 o 
   5  11   3       88.79      255.69     34.45 o 
   6  11   3       99.84       26.08     39.12 o 
   7  11   3        3.83       43.13     29.70 o 
  -7  12   3      176.21      197.98     45.64 o 
  -6  12   3        4.69      -26.08     34.77 o 
  -5  12   3       32.23       10.87     45.63 o 
  -4  12   3        9.45      -12.31     32.59 o 
  -3  12   3       10.02       60.84     28.25 o 
  -2  12   3       34.27       21.47     29.34 o 
  -1  12   3       96.84      113.39     21.51 o 
   0  12   3        3.95      -17.74     19.18 o 
   1  12   3       60.63       51.00     17.57 o 
   2  12   3      115.66      122.90     44.55 o 
   3  12   3        0.13       26.43     35.42 o 
   4  12   3        0.02       10.16     23.78 o 
   5  12   3        0.77       -4.35     26.12 o 
   6  12   3       27.14       32.16     32.55 o 
  -7  13   3        2.99       30.42     41.29 o 
  -6  13   3        8.59      -17.38     36.94 o 
  -5  13   3       92.83      126.05     52.16 o 
  -4  13   3       54.03       73.71     33.68 o 
  -3  13   3       37.02       60.27     28.25 o 
  -2  13   3       50.96       64.31     33.68 o 
  -1  13   3       24.13       19.90     29.07 o 
   0  13   3       34.34       62.00     48.89 o 
   1  13   3       51.04       79.16     18.74 o 
   2  13   3       22.66       15.21     22.14 o 
   3  13   3        2.28       -1.49     18.50 o 
   4  13   3        0.40       -6.25     81.49 o 
   5  13   3       16.07       43.46     63.02 o 
  -6  14   3      237.70      182.58     47.82 o 
  -5  14   3       94.41       91.27     58.68 o 
  -4  14   3       33.51        4.57     29.07 o 
  -3  14   3       36.60       28.45     25.04 o 
  -2  14   3       36.56       31.76     29.23 o 
  -1  14   3        1.27      -14.12     23.05 o 
   0  14   3        0.03       22.90     28.54 o 
   1  14   3       83.00       91.88     23.36 o 
   2  14   3       53.73       40.11     19.76 o 
   3  14   3        1.25       34.08     61.93 o 
   4  14   3       22.50       18.52     32.87 o 
  -4  15   3        5.98      -19.92     36.49 o 
  -3  15   3       57.85      129.21     36.96 o 
  -2  15   3       17.49        9.10     59.76 o 
  -1  15   3        2.38      -16.33     26.86 o 
   0  15   3       26.06        5.43     38.41 o 
   1  15   3        7.63       21.83     27.81 o 
   2  15   3        1.43       22.41     26.68 o 
   3  15   3       56.90       68.45     43.03 o 
  -2  16   3       89.48      119.88     37.44 o 
  -1  16   3        0.01       10.77     34.53 o 
   0  16   3        1.58      -41.15     41.15 o 
   1 -18   4        0.21      -23.90     41.29 o 
  -3 -17   4       27.42      -12.92     19.12 o 
  -2 -17   4       11.43        2.15     21.68 o 
  -1 -17   4        0.58        6.52     21.06 o 
   0 -17   4        0.36       24.70     24.99 o 
   1 -17   4        9.24        4.07     22.90 o 
   2 -17   4       28.06       32.60     41.29 o 
   3 -17   4        0.12      -54.32     54.32 o 
   4 -17   4        3.54       -6.52     41.29 o 
  -4 -16   4        3.72       34.59     21.43 o 
  -3 -16   4       43.13       31.71     19.30 o 
  -2 -16   4       46.84       52.82     18.19 o 
  -1 -16   4      118.17      103.66     26.79 o 
   0 -16   4       14.82       23.52     15.17 o 
   1 -16   4       10.69       33.46     23.12 o 
   2 -16   4        0.63       19.56     36.94 o 
   3 -16   4       11.86       15.21     54.33 o 
   4 -16   4       78.32       58.68     39.12 o 
   5 -16   4       53.51       34.77     41.29 o 
  -5 -15   4        0.31      -17.28     30.55 o 
  -4 -15   4        8.59      -17.78     25.03 o 
  -3 -15   4       14.86        2.12     16.09 o 
  -2 -15   4      102.30       92.81     15.96 o 
  -1 -15   4        2.73       31.35     16.84 o 
   0 -15   4       23.51       37.77     15.80 o 
   1 -15   4       15.71       45.04     23.19 o 
   2 -15   4      218.04      302.09     32.17 o 
   3 -15   4        7.61       15.21     34.77 o 
   4 -15   4       98.62       65.20     36.94 o 
   5 -15   4       27.68       30.42     34.77 o 
   6 -15   4      134.52       86.93     49.99 o 
  -6 -14   4        0.88       31.48     34.77 o 
  -5 -14   4       35.45       39.86     28.37 o 
  -4 -14   4        9.59       30.61     19.04 o 
  -3 -14   4        0.35       -5.63     15.48 o 
  -2 -14   4      358.94      290.20     20.26 o 
  -1 -14   4      334.14      272.54     38.91 o 
   0 -14   4      102.03      125.94     12.27 o 
   1 -14   4       75.46       76.68     13.34 o 
   2 -14   4        0.70       -8.38     11.90 o 
   3 -14   4       92.02      148.69     24.44 o 
   4 -14   4      425.06      389.17     67.40 o 
   5 -14   4      101.57      134.74     49.98 o 
   6 -14   4       99.67       84.76     36.94 o 
   7 -14   4        2.38       32.59     54.32 o 
  -7 -13   4        6.31       13.52     27.53 o 
  -6 -13   4        0.10       -8.35     22.04 o 
  -5 -13   4        4.62       -9.52     13.44 o 
  -4 -13   4       39.44       43.46     14.11 o 
  -3 -13   4      254.77      200.43     17.61 o 
  -2 -13   4      227.16      252.53     19.56 o 
  -1 -13   4      292.61      303.19     15.96 o 
   0 -13   4      374.76      360.54     28.44 o 
   1 -13   4      145.66      167.55     17.62 o 
   2 -13   4      300.69      279.46     20.08 o 
   3 -13   4      137.29      167.41     14.50 o 
   4 -13   4       63.06       57.18     47.81 o 
   5 -13   4       70.76       78.23     32.60 o 
   6 -13   4       10.29       39.11     45.63 o 
   7 -13   4      155.73      132.57     47.81 o 
   8 -13   4       13.16      -22.88     38.98 o 
  -8 -12   4       54.44       27.37     61.93 o 
  -7 -12   4      137.67       91.58     56.51 o 
  -6 -12   4       98.85      132.92     26.16 o 
  -5 -12   4       75.51       73.89     20.70 o 
  -4 -12   4      139.31      159.65     17.71 o 
  -3 -12   4      198.77      198.88     33.26 o 
  -2 -12   4      188.14      210.12     12.75 o 
  -1 -12   4     1747.40     1522.78     57.83 o 
   0 -12   4      807.09      822.01     47.47 o 
   1 -12   4      358.54      339.68     17.78 o 
   2 -12   4       79.32       86.16     18.51 o 
   3 -12   4      184.46      260.10     18.20 o 
   4 -12   4       37.86       78.45     44.55 o 
   5 -12   4      123.34      115.03     21.93 o 
   6 -12   4       99.83      108.66     32.60 o 
   7 -12   4       87.35      164.66     29.23 o 
   8 -12   4       32.88       46.60     34.77 o 
  -8 -11   4      124.72       79.98     32.55 o 
  -7 -11   4       85.56      104.97     32.37 o 
  -6 -11   4      133.83      169.08     27.24 o 
  -5 -11   4       72.58      105.16     16.37 o 
  -4 -11   4       17.12       36.33     14.41 o 
  -3 -11   4      205.92      227.34     12.03 o 
  -2 -11   4      997.92      986.92     32.09 o 
  -1 -11   4        0.17       15.49     13.72 o 
   0 -11   4      489.01      407.97     47.28 o 
   1 -11   4       54.18       65.65      9.82 o 
   2 -11   4       19.23       24.11      6.81 o 
   3 -11   4      117.03      274.05     40.45 o 
   4 -11   4      407.21      401.73     24.21 o 
   5 -11   4       21.95       30.03     27.16 o 
   6 -11   4        3.42       15.21     36.94 o 
   8 -11   4       24.43       45.80     30.62 o 
   9 -11   4       13.81       34.77     36.94 o 
  -9 -10   4        4.43        2.05     27.53 o 
  -8 -10   4       88.51      100.38     28.15 o 
  -7 -10   4       55.43       78.75     20.76 o 
  -6 -10   4       72.56       92.97     27.29 o 
  -5 -10   4      212.24      227.77     29.18 o 
  -4 -10   4      466.57      437.64     17.04 o 
  -3 -10   4        2.38       14.50      7.97 o 
  -2 -10   4      113.19       77.08     15.04 o 
  -1 -10   4     1248.46     1286.48     35.22 o 
   0 -10   4      388.09      396.81     13.42 o 
   1 -10   4      406.27      392.41     29.17 o 
   2 -10   4      140.44      171.36     35.76 o 
   3 -10   4      758.95      732.62     28.31 o 
   4 -10   4      145.81      166.61     25.29 o 
   5 -10   4      556.01      642.65     43.82 o 
   6 -10   4        9.24       -2.28     12.83 o 
   8 -10   4      170.02      130.08     26.60 o 
   9 -10   4        2.43      -11.45     27.66 o 
  -9  -9   4       52.61        4.23     28.40 o 
  -8  -9   4      187.52      199.07     37.07 o 
  -7  -9   4        6.37       -5.00     18.50 o 
  -5  -9   4       27.11       48.79     23.21 o 
  -4  -9   4      303.17      247.38     17.09 o 
  -3  -9   4      386.94      328.07     12.87 o 
  -2  -9   4      288.98      273.49     32.78 o 
   0  -9   4       87.66       88.48     10.05 o 
   1  -9   4       11.81       14.33      5.06 o 
   2  -9   4     1590.47     1621.35     69.82 o 
   3  -9   4       93.24      237.88     35.11 o 
   4  -9   4      252.96      253.27     29.67 o 
   5  -9   4      319.87      313.03     23.22 o 
   6  -9   4       18.81       14.37     11.92 o 
   7  -9   4      171.15      179.81     19.60 o 
   8  -9   4       54.82       39.55     22.44 o 
   9  -9   4        0.01       21.33     25.32 o 
  -9  -8   4       82.22       67.54     33.68 o 
  -8  -8   4       47.22       87.96     35.24 o 
  -7  -8   4       64.29       79.39     18.69 o 
  -6  -8   4       14.48       79.54     20.32 o 
  -5  -8   4        1.37        4.85     12.69 o 
  -4  -8   4      213.63      194.92     26.36 o 
  -3  -8   4       68.73       73.95      9.57 o 
  -2  -8   4     1041.74      988.62     29.62 o 
  -1  -8   4      189.32      321.39     26.20 o 
   0  -8   4      948.26      871.17     40.02 o 
   1  -8   4       51.61       57.76      7.15 o 
   2  -8   4      451.80      468.91     15.92 o 
   3  -8   4      747.84      819.70     26.62 o 
   4  -8   4      563.65      584.59     32.36 o 
   5  -8   4        2.48        3.14     14.08 o 
   6  -8   4       38.86       57.24     14.74 o 
   7  -8   4      225.60      230.44     13.89 o 
   8  -8   4      151.73      129.20     19.70 o 
   9  -8   4       42.00        8.69     32.60 o 
  10  -8   4        0.62      -28.25     49.98 o 
 -10  -7   4        0.01      -14.80     28.39 o 
  -9  -7   4       62.70       76.11     36.09 o 
  -8  -7   4      210.88      187.80     30.28 o 
  -7  -7   4      228.54      204.66     39.53 o 
  -6  -7   4      286.50      278.58     24.27 o 
  -5  -7   4       45.39       34.32     17.01 o 
  -4  -7   4       45.98       39.04     11.08 o 
  -3  -7   4      390.40      437.65     27.04 o 
  -2  -7   4      719.52      872.78     74.30 o 
   0  -7   4      215.89      229.20      9.06 o 
   1  -7   4     2770.75     2623.51     55.60 o 
   2  -7   4      168.09      234.27     11.96 o 
   3  -7   4     1274.03     1250.37     36.42 o 
   4  -7   4     7942.86     7885.96    225.03 o 
   5  -7   4      402.24      438.07     33.82 o 
   6  -7   4        7.94       11.50      7.88 o 
   8  -7   4       15.14       22.27     10.53 o 
   9  -7   4       77.59       80.41     43.46 o 
  10  -7   4       14.93       23.90     47.81 o 
 -10  -6   4       31.30        2.47     29.34 o 
  -9  -6   4       87.93      137.14     27.16 o 
  -8  -6   4      601.22      590.28     69.59 o 
  -7  -6   4      410.01      432.01     30.52 o 
  -6  -6   4      341.66      303.27    127.19 o 
  -5  -6   4      166.84      191.64     29.80 o 
  -4  -6   4     1098.70      915.32     27.62 o 
  -3  -6   4      780.23      640.10     24.21 o 
  -2  -6   4      419.11      357.39     40.11 o 
  -1  -6   4     1112.64      825.18     17.21 o 
   0  -6   4     3089.35     2496.96     40.66 o 
   1  -6   4      543.97      647.95     13.78 o 
   2  -6   4     1380.56     1327.53     23.48 o 
   3  -6   4     1065.62     1223.09     26.74 o 
   4  -6   4      882.67     1147.49     34.37 o 
   5  -6   4      128.92      128.61      7.77 o 
   6  -6   4      197.57      184.81     17.61 o 
   7  -6   4       82.19       91.14     11.46 o 
   8  -6   4      867.72      760.86     51.18 o 
   9  -6   4       95.13       77.34     16.52 o 
  10  -6   4        5.25       13.04     30.42 o 
 -10  -5   4        2.26       38.42     57.58 o 
  -9  -5   4        3.21        4.35     23.05 o 
  -8  -5   4      856.72      761.40     76.14 o 
  -7  -5   4       19.38       58.76     17.57 o 
  -6  -5   4      157.05      271.87     34.78 o 
  -5  -5   4      314.56      310.50     17.39 o 
  -4  -5   4      247.84      233.57     11.92 o 
  -3  -5   4      390.11      371.70     14.63 o 
  -2  -5   4      638.53      640.20     18.97 o 
  -1  -5   4     3355.02     3904.49     84.30 o 
   0  -5   4     1118.30     1001.97     19.17 o 
   1  -5   4     4100.86     3667.09     55.39 o 
   2  -5   4      328.59      301.12      9.58 o 
   4  -5   4        1.29       11.91      4.96 o 
   5  -5   4      422.67      475.21     17.01 o 
   6  -5   4       69.46       92.31      9.19 o 
   7  -5   4      156.63      155.02     14.85 o 
   8  -5   4        0.03       19.55     11.88 o 
   9  -5   4       48.30       43.50     22.55 o 
  10  -5   4        0.18      -11.29     22.05 o 
 -10  -4   4       29.53       10.87     26.12 o 
  -9  -4   4      701.57      630.90     55.46 o 
  -8  -4   4      516.65      667.72     69.58 o 
  -7  -4   4     1150.81     1136.69     46.58 o 
  -6  -4   4        8.44      132.75    111.03 o 
  -4  -4   4     2445.75     2302.04     58.97 o 
  -3  -4   4     2086.84     1701.25     31.80 o 
  -2  -4   4     5957.46     5178.13     95.74 o 
   0  -4   4      759.48      651.18     16.17 o 
   1  -4   4     1417.01     1331.89     29.57 o 
   2  -4   4     2919.94     2768.96     50.32 o 
   4  -4   4       37.73       85.73     11.84 o 
   5  -4   4        4.18        6.79      5.17 o 
   6  -4   4      104.73      112.02     28.17 o 
   7  -4   4      837.87      884.04     46.41 o 
   8  -4   4      373.75      314.60     16.18 o 
   9  -4   4        6.66       26.68     19.61 o 
  10  -4   4       32.24       16.05     17.79 o 
 -10  -3   4        0.01        9.78     35.34 o 
  -9  -3   4       14.48       33.03     41.29 o 
  -8  -3   4        5.80       31.96     13.24 o 
  -7  -3   4     1491.27     1579.49    102.79 o 
  -6  -3   4       19.74       26.23     12.84 o 
  -5  -3   4      106.66      328.41    263.44 o 
  -4  -3   4      408.63      394.45     14.48 o 
  -3  -3   4       11.91       13.11      4.09 o 
  -2  -3   4     1653.64     1783.03     37.41 o 
  -1  -3   4      693.54     2175.91    494.65 o 
   0  -3   4      580.02      464.07     17.43 o 
   1  -3   4     6179.74     5884.58    116.09 o 
   2  -3   4      141.43      117.79      5.04 o 
   3  -3   4      799.34      956.22     29.54 o 
   4  -3   4     2259.91     2294.17     72.36 o 
   5  -3   4      196.15      226.05     22.60 o 
   6  -3   4       49.76       75.94     14.11 o 
   7  -3   4      406.68      389.17     18.04 o 
   8  -3   4       53.39       81.49     21.51 o 
   9  -3   4        1.16       31.44     16.66 o 
  10  -3   4       24.30       17.55     17.11 o 
 -11  -2   4        1.51        9.10     31.74 o 
 -10  -2   4        5.87       -7.35     28.54 o 
  -9  -2   4      154.44      283.70     39.12 o 
  -8  -2   4     1234.66     1395.85     51.87 o 
  -7  -2   4      357.66      297.90     15.67 o 
  -6  -2   4        2.18       14.36      8.23 o 
  -4  -2   4       17.88        9.82      4.83 o 
  -3  -2   4     3607.60     3567.21     68.15 o 
  -2  -2   4      135.12      134.35      7.84 o 
  -1  -2   4      212.41      202.38     60.80 o 
   0  -2   4      428.05      405.88      9.85 o 
   1  -2   4     3903.67     3229.91     55.44 o 
   2  -2   4       27.93       29.09      3.72 o 
   5  -2   4      775.81      840.89     20.76 o 
   6  -2   4       78.20       78.81      7.94 o 
   7  -2   4      185.84      241.25     13.69 o 
   8  -2   4      905.57      833.49     74.82 o 
   9  -2   4      345.79      241.72     28.28 o 
  10  -2   4       15.75       32.06     18.96 o 
 -11  -1   4        9.69      -21.73     31.29 o 
 -10  -1   4        0.31       56.50     26.12 o 
  -9  -1   4        4.46       25.24     26.83 o 
  -8  -1   4      327.97      357.22     42.18 o 
  -7  -1   4       57.98       53.49     17.73 o 
  -6  -1   4      361.64      275.53     22.46 o 
  -5  -1   4      272.95      419.68     29.98 o 
  -4  -1   4      326.33      313.52     12.97 o 
  -3  -1   4      162.52      139.00      6.40 o 
  -2  -1   4     1411.68     1412.21     26.66 o 
  -1  -1   4      337.24      309.13     25.64 o 
   0  -1   4     3614.17     3467.23     52.86 o 
   1  -1   4    13786.53    12418.43    232.68 o 
   2  -1   4      121.27      116.52      3.91 o 
   3  -1   4     2459.44     2760.61     46.60 o 
   4  -1   4       11.57        7.62      3.06 o 
   5  -1   4     5541.89     5592.89    115.11 o 
   6  -1   4       10.99       10.96      9.15 o 
   8  -1   4        2.99       34.93     24.99 o 
   9  -1   4        8.13        1.88     14.86 o 
  10  -1   4        0.89        7.44     21.06 o 
 -11   0   4        4.33       -2.17     38.41 o 
 -10   0   4        0.13       16.56     26.93 o 
  -9   0   4       71.79       60.49     21.94 o 
  -8   0   4     2484.90     2359.40     71.56 o 
  -7   0   4      112.80      123.98     14.86 o 
  -5   0   4      546.82      609.18     22.85 o 
  -4   0   4      738.15      793.00     18.10 o 
  -3   0   4     4267.00     3755.81     61.39 o 
  -2   0   4     6672.27     6240.73    106.85 o 
  -1   0   4     1988.41     1758.63     31.32 o 
   0   0   4       79.75       76.43      5.83 o 
   1   0   4     1744.52     1305.78     21.62 o 
   2   0   4       28.73       24.90      6.68 o 
   4   0   4      934.13      771.16     33.87 o 
   5   0   4       50.81       37.51      7.34 o 
   6   0   4      539.98      602.65     23.67 o 
   7   0   4       36.32      630.54    108.65 o 
   8   0   4       11.24       53.80     31.51 o 
   9   0   4      233.85      261.53     29.94 o 
  10   0   4       66.45       26.08     30.73 o 
 -11   1   4        9.41       -7.45     31.29 o 
 -10   1   4       19.80       13.04     24.58 o 
  -9   1   4       24.47       44.47     16.70 o 
  -8   1   4       69.98      112.65     18.43 o 
  -7   1   4      178.17      159.31     19.62 o 
  -6   1   4       60.79       88.62     17.39 o 
  -5   1   4    13285.32    13365.47    325.59 o 
  -4   1   4      384.07      318.65      9.92 o 
  -3   1   4       88.61       73.80      4.98 o 
  -2   1   4      466.87      473.48     11.79 o 
  -1   1   4     5102.96     4945.05    130.29 o 
   0   1   4     4697.21     4370.74     71.45 o 
   1   1   4     1904.04     2032.80     38.05 o 
   2   1   4      192.43      155.26     66.04 o 
   3   1   4     2698.19     4113.55     81.83 o 
   4   1   4      606.39      783.21     26.78 o 
   5   1   4      282.91      289.61     12.87 o 
   6   1   4       69.45       80.35     11.81 o 
   7   1   4      118.74      205.42     23.49 o 
   8   1   4        0.97       21.91     17.68 o 
   9   1   4       10.24       17.38     26.12 o 
  10   1   4        0.20      -19.29     31.47 o 
 -11   2   4        4.03        6.21     31.29 o 
 -10   2   4        5.40       44.55     26.12 o 
  -9   2   4      109.64      172.53     22.14 o 
  -8   2   4      193.39      239.88     19.56 o 
  -7   2   4      128.92       82.09     29.83 o 
  -6   2   4       93.11       81.50     11.25 o 
  -5   2   4     2567.19     2451.79     64.52 o 
  -4   2   4      872.74      938.38     26.89 o 
  -3   2   4     3680.79     3305.30     63.10 o 
  -2   2   4     2147.43     2021.62    317.06 o 
  -1   2   4     3615.22     3606.51     61.65 o 
   0   2   4      130.14      141.69      6.00 o 
   1   2   4     3171.89     2839.23     62.25 o 
   2   2   4      414.84      436.25     13.64 o 
   3   2   4      445.16      483.46     10.36 o 
   4   2   4      149.66      166.45      9.44 o 
   5   2   4       57.94       86.48     16.18 o 
   6   2   4       28.13        6.51     16.39 o 
   7   2   4      112.99      156.82     23.78 o 
   8   2   4        1.17      243.39    151.02 o 
   9   2   4        0.27      -12.56     38.03 o 
  10   2   4      270.58      207.17     33.95 o 
 -11   3   4       72.68       24.21     27.53 o 
 -10   3   4        3.51       -6.63     27.30 o 
  -9   3   4        2.29       19.81     15.29 o 
  -8   3   4       47.40       38.22     30.42 o 
  -7   3   4      141.48      156.94     34.73 o 
  -6   3   4      735.78      826.52     38.37 o 
  -5   3   4     1020.81      978.44     47.93 o 
  -4   3   4       53.86       99.07     14.12 o 
  -3   3   4       35.30       32.48      3.93 o 
  -2   3   4      397.44      378.26     24.85 o 
   0   3   4     1564.61     1324.11     30.93 o 
   1   3   4    10229.65     9267.95    181.46 o 
   2   3   4      195.59      145.16     54.55 o 
   4   3   4        0.01       12.98     13.26 o 
   5   3   4      832.36      769.86     31.72 o 
   6   3   4       89.01       76.05     18.44 o 
   7   3   4      344.82      308.64     26.61 o 
   8   3   4      191.69      207.49     26.53 o 
   9   3   4       14.59      -11.05     26.08 o 
  10   3   4       50.18       44.60     57.59 o 
 -10   4   4       12.52       21.21     25.22 o 
  -9   4   4        2.10      313.93    109.74 o 
  -8   4   4     1875.08     1784.19     91.46 o 
  -7   4   4      195.47      195.59     32.60 o 
  -6   4   4       98.60      140.41     28.89 o 
  -5   4   4      283.03      287.20     41.97 o 
  -4   4   4      527.18      506.23     43.43 o 
  -3   4   4      247.23      356.57     28.26 o 
  -2   4   4      596.22      624.94     26.37 o 
   0   4   4       98.28      111.75      9.87 o 
   1   4   4      418.30      447.01     28.37 o 
   2   4   4      111.93      131.51     13.61 o 
   4   4   4      327.54      340.35    371.25 o 
   5   4   4      118.38      112.02     21.24 o 
   6   4   4       18.14       -3.67     10.51 o 
   7   4   4      112.51      212.87     23.78 o 
   8   4   4        3.43      -21.59     22.05 o 
   9   4   4        9.37        0.60     27.16 o 
  10   4   4      109.57       77.09     40.20 o 
 -10   5   4       36.99       69.70     21.25 o 
  -9   5   4       29.33       69.17     26.08 o 
  -8   5   4        6.33        0.60     20.28 o 
  -7   5   4      170.29      181.83     22.90 o 
  -6   5   4       61.64       89.31     60.39 o 
  -5   5   4       44.38       80.72     27.92 o 
  -4   5   4        0.44       10.86     56.50 o 
  -3   5   4     1112.64     1156.58     58.81 o 
  -2   5   4     1234.29     1408.41     99.71 o 
  -1   5   4     2156.91     2240.54     53.46 o 
   0   5   4      107.06      142.41      8.28 o 
   1   5   4       26.58       30.56      6.99 o 
   2   5   4        5.62        8.06      5.95 o 
   4   5   4      450.73      463.10     16.41 o 
   5   5   4      441.36      387.48     35.88 o 
   6   5   4       48.93       48.03     29.34 o 
   7   5   4       26.21      112.01     24.99 o 
   8   5   4      101.09      151.30     27.30 o 
   9   5   4       44.49       27.00     29.71 o 
 -10   6   4        7.45       26.08     41.29 o 
  -9   6   4      126.24      160.02     27.31 o 
  -8   6   4       24.41       45.01     26.86 o 
  -7   6   4     1478.06     1511.43     67.74 o 
  -6   6   4       56.11      143.83     27.16 o 
  -5   6   4        5.23       25.82     22.82 o 
  -4   6   4      856.05      679.01     47.88 o 
  -3   6   4      169.30      163.80     40.21 o 
  -2   6   4      215.91      427.48     83.15 o 
  -1   6   4      307.34      359.68     20.35 o 
   0   6   4     2991.16     2999.47     81.83 o 
   1   6   4     1324.95     1358.81     40.35 o 
   2   6   4        8.84      178.06     95.60 o 
   3   6   4      139.53      184.85     20.08 o 
   4   6   4      926.16      914.34     32.90 o 
   5   6   4      160.10      111.75     19.17 o 
   6   6   4      256.56      238.98     35.87 o 
   7   6   4      359.33      365.34     46.74 o 
   8   6   4       28.13       68.77     26.93 o 
   9   6   4       15.53        5.16     29.71 o 
 -10   7   4        1.31      -16.36     35.85 o 
  -9   7   4        4.20       -4.78     26.59 o 
  -8   7   4       47.23        6.80     22.90 o 
  -7   7   4       25.86       45.63     28.25 o 
  -6   7   4      143.62      174.78     20.70 o 
  -5   7   4        5.93        4.35     19.56 o 
  -4   7   4      201.66      226.07     32.61 o 
  -3   7   4      242.44      311.25     26.09 o 
  -2   7   4      230.09      259.00     24.47 o 
  -1   7   4      168.44      152.70     11.40 o 
   0   7   4     1255.66     1184.73     53.76 o 
   1   7   4      131.23      120.91     17.74 o 
   2   7   4       68.91       57.82      9.65 o 
   4   7   4       49.22       39.55     10.40 o 
   5   7   4       22.23       36.36     22.44 o 
   6   7   4      202.64      216.61     30.62 o 
   7   7   4      267.55      315.90     47.82 o 
   8   7   4        9.39      -23.78     23.78 o 
   9   7   4       20.04       -1.86     26.86 o 
  -9   8   4        3.99      -23.90     24.58 o 
  -8   8   4      319.86      323.73     34.95 o 
  -7   8   4       81.06      126.59     40.20 o 
  -6   8   4      550.56      453.55     39.14 o 
  -5   8   4       16.16       63.02     23.90 o 
  -4   8   4      402.39      395.73     39.14 o 
  -3   8   4      150.14      198.36     25.00 o 
  -2   8   4       10.25       23.96      6.54 o 
  -1   8   4       50.86      721.14    161.78 o 
   0   8   4      112.22       75.20     16.65 o 
   1   8   4      101.64      125.28     27.29 o 
   2   8   4       19.39       27.15      6.19 o 
   3   8   4      327.61      371.50     67.15 o 
   4   8   4      670.97      631.30     36.28 o 
   5   8   4      328.04      353.35     88.04 o 
   6   8   4        8.91       43.46     34.77 o 
   7   8   4       63.69       96.73     34.55 o 
   8   8   4       31.01       49.98     68.45 o 
  -9   9   4        0.94       -4.35     38.03 o 
  -8   9   4        9.71       12.31     29.23 o 
  -7   9   4       72.11       70.47     26.08 o 
  -6   9   4      110.02      148.68     32.60 o 
  -5   9   4        2.71      167.32     30.42 o 
  -4   9   4       93.53       41.29     34.77 o 
  -3   9   4      907.05      952.99     43.83 o 
  -2   9   4       62.48      133.82     47.25 o 
  -1   9   4       26.38       30.50     16.92 o 
   0   9   4       47.90       36.89      9.64 o 
   1   9   4        4.03       31.66     14.50 o 
   2   9   4        8.44       -6.56     18.43 o 
   3   9   4      193.34      255.59     24.38 o 
   4   9   4       78.96      101.41     15.99 o 
   5   9   4      362.15      389.46     80.44 o 
   6   9   4        0.28        4.99     26.93 o 
   7   9   4        0.94       51.16     26.86 o 
   8   9   4       27.03       39.06     30.92 o 
  -8  10   4        1.63        5.20     25.32 o 
  -7  10   4      194.23      151.06     36.89 o 
  -6  10   4      233.84      273.87     49.99 o 
  -5  10   4       49.90       32.60     41.29 o 
  -4  10   4      258.46      309.41     25.99 o 
  -3  10   4        1.78      -12.49     24.44 o 
  -2  10   4      104.86      127.71     46.73 o 
  -1  10   4        2.74      904.51    266.19 o 
   0  10   4       26.21       64.41     23.23 o 
   1  10   4       55.52       70.15     18.44 o 
   2  10   4        1.42       27.69     21.89 o 
   3  10   4       34.43       97.33     14.99 o 
   4  10   4       14.67       34.93     20.70 o 
   5  10   4        2.93      -16.30     77.14 o 
   6  10   4        0.12        9.75     36.94 o 
   7  10   4        1.97      -21.46     30.80 o 
  -8  11   4       31.81       36.76     27.53 o 
  -7  11   4       33.56       36.63     31.29 o 
  -6  11   4      195.54      204.31     41.30 o 
  -5  11   4        1.38       17.38     43.46 o 
  -4  11   4        2.44       15.79     22.89 o 
  -3  11   4      178.48      240.68     54.34 o 
  -2  11   4       37.44      104.81     30.73 o 
   0  11   4        8.54       12.31     15.05 o 
   1  11   4       15.61       24.86     14.60 o 
   2  11   4       54.46       52.07     20.32 o 
   3  11   4       50.40       56.25     37.45 o 
   4  11   4      147.38      162.93     27.53 o 
   5  11   4      249.35      273.14     35.90 o 
   6  11   4       41.43       27.38     38.32 o 
  -7  12   4       66.54       12.42     31.29 o 
  -6  12   4       41.98       60.85     36.94 o 
  -4  12   4       40.02       69.91     52.15 o 
  -3  12   4        7.36      -17.58     22.64 o 
  -2  12   4       11.78       90.56     30.62 o 
  -1  12   4        2.93      140.69     30.42 o 
   0  12   4       21.64       35.05     47.81 o 
   1  12   4      173.67      156.79     20.13 o 
   2  12   4        6.56       10.00     26.32 o 
   3  12   4       15.50       18.13     20.61 o 
   4  12   4       32.72       58.67     49.98 o 
   5  12   4       64.97       35.56     33.39 o 
   6  12   4        0.43       -5.67     34.45 o 
  -6  13   4       32.86       52.15     41.29 o 
  -5  13   4       78.41       32.60     54.33 o 
  -4  13   4       16.22       43.20     30.42 o 
  -3  13   4       15.79        0.84     24.99 o 
  -2  13   4       52.44       81.68     33.68 o 
  -1  13   4       35.43       47.32     27.15 o 
   0  13   4       72.18       63.96     27.66 o 
   1  13   4       20.94       19.84     19.99 o 
   2  13   4        0.56      -15.88     21.87 o 
   3  13   4       26.78       -9.86     28.54 o 
   4  13   4        0.41      -22.22     29.71 o 
   5  13   4       25.71       22.82     27.66 o 
  -5  14   4       17.94      -28.25     63.02 o 
  -4  14   4       22.79       -2.01     31.25 o 
  -3  14   4        4.57      -18.58     30.27 o 
  -2  14   4        0.01        7.24     25.32 o 
  -1  14   4       25.17       67.26     34.77 o 
   0  14   4        3.39       14.12     36.88 o 
   1  14   4       14.28       52.90     26.85 o 
   2  14   4       82.89       52.40     28.63 o 
   3  14   4        5.23       43.15     31.29 o 
  -4  15   4       10.21       -3.02     30.68 o 
  -3  15   4       37.53       13.86     40.18 o 
  -2  15   4      131.74       86.21     35.86 o 
  -1  15   4        0.06       17.11     53.24 o 
   0  15   4       73.89       69.86     34.93 o 
   1  15   4        5.21       25.64     32.54 o 
   2  15   4        0.10      -40.70     40.70 o 
   0 -18   5       53.22       43.87     28.40 o 
   1 -18   5        2.39      -13.04     39.11 o 
   2 -18   5       18.21      -21.73     60.84 o 
  -3 -17   5        1.33        1.51     19.48 o 
  -2 -17   5       73.42       77.82     20.38 o 
  -1 -17   5       32.31       44.17     19.61 o 
   0 -17   5        0.17        0.11     23.88 o 
   1 -17   5       58.75        0.00     36.94 o 
   2 -17   5       68.31       43.46     39.12 o 
   3 -17   5       24.08       17.38     58.67 o 
   4 -17   5        0.05      -34.77     56.50 o 
  -4 -16   5       42.50       29.56     18.45 o 
  -3 -16   5       39.32       47.55     17.63 o 
  -2 -16   5       59.07       33.04     17.54 o 
  -1 -16   5      107.40       50.49     19.90 o 
   0 -16   5       76.38       66.97     15.39 o 
   1 -16   5       40.43       46.59     54.33 o 
   2 -16   5       94.59       43.46     36.94 o 
   3 -16   5        1.12      -49.98     49.98 o 
   4 -16   5        0.40        4.35     52.15 o 
   5 -16   5        4.85      -26.08     54.32 o 
  -5 -15   5        6.83       53.57     35.24 o 
  -4 -15   5        0.77       -3.88     18.13 o 
  -3 -15   5        9.38       10.22     25.72 o 
  -2 -15   5       43.15       35.28     17.18 o 
  -1 -15   5        0.44      -11.97     15.47 o 
   0 -15   5        8.07       68.77     17.57 o 
   1 -15   5      114.68      141.80     17.98 o 
   2 -15   5        5.41       -3.30     19.62 o 
   3 -15   5       28.87       13.18     23.78 o 
   4 -15   5       81.21      123.87     39.12 o 
   5 -15   5      159.56      178.22     54.33 o 
   6 -15   5       44.70      -17.38     36.94 o 
  -6 -14   5        0.72      -16.56     22.13 o 
  -5 -14   5        2.79       17.75     18.56 o 
  -4 -14   5       60.39      103.97     19.45 o 
  -3 -14   5       33.14       38.36     16.17 o 
  -2 -14   5      412.89      404.62     27.56 o 
  -1 -14   5       16.29       -1.85     15.14 o 
   0 -14   5      191.65      191.87     17.45 o 
   1 -14   5       22.69      116.41     27.07 o 
   2 -14   5      322.47      317.63     19.93 o 
   3 -14   5      122.82      127.17     17.38 o 
   4 -14   5        5.14        6.35     19.80 o 
   5 -14   5      104.89       60.85     47.81 o 
   6 -14   5       74.93       86.93     36.94 o 
   7 -14   5       62.51       26.08     39.12 o 
  -7 -13   5        6.60        9.57     31.83 o 
  -6 -13   5        0.81      -21.57     24.13 o 
  -5 -13   5       10.34      -15.83     15.83 o 
  -4 -13   5      443.66      358.64     25.65 o 
  -3 -13   5      301.56      326.38     26.67 o 
  -2 -13   5        5.78       -2.88      8.79 o 
  -1 -13   5      389.04      306.42     14.62 o 
   0 -13   5       32.71       65.76     11.51 o 
   1 -13   5       38.68      125.80     15.41 o 
   2 -13   5       56.93       67.51     19.18 o 
   3 -13   5      992.91     1027.76     33.72 o 
   4 -13   5      553.22      582.72     42.26 o 
   5 -13   5        2.68       13.44     20.70 o 
   6 -13   5       39.48       63.02     43.46 o 
   7 -13   5        1.62       16.18     54.32 o 
   8 -13   5       15.07       -4.90     26.86 o 
  -8 -12   5        6.79      -27.66     27.66 o 
  -7 -12   5       54.61       30.04     21.30 o 
  -6 -12   5       14.75       12.01     21.30 o 
  -5 -12   5      209.10      223.53     23.74 o 
  -4 -12   5       15.13       51.36     14.22 o 
  -3 -12   5      408.13      357.55     25.41 o 
  -2 -12   5      250.79      257.99     17.97 o 
  -1 -12   5     1044.69      942.84     28.08 o 
   0 -12   5       33.30       48.66     15.95 o 
   1 -12   5      540.22      560.38     29.87 o 
   2 -12   5       22.51        8.99     11.61 o 
   3 -12   5      103.21       96.51     12.83 o 
   4 -12   5      140.76      135.96     22.83 o 
   5 -12   5       75.27      372.79    142.34 o 
   6 -12   5       83.18       47.41     40.20 o 
   7 -12   5       13.46       -7.24     23.90 o 
   8 -12   5       48.82       70.75     41.29 o 
  -8 -11   5      127.98       73.89     58.68 o 
  -7 -11   5        0.17       -2.76     19.76 o 
  -6 -11   5        5.97       20.56     17.86 o 
  -5 -11   5      183.71      171.23     23.70 o 
  -4 -11   5      193.21      233.49     16.45 o 
  -3 -11   5      581.46      645.96     50.02 o 
  -2 -11   5      137.45      142.54     10.78 o 
  -1 -11   5      465.10      474.70     21.70 o 
   0 -11   5       48.48       80.72     14.75 o 
   1 -11   5        8.16       96.21     30.61 o 
   2 -11   5       96.92       82.34     14.50 o 
   3 -11   5      378.66      427.68     17.77 o 
   4 -11   5        5.12      187.42     59.28 o 
   5 -11   5        0.12      100.24     37.45 o 
   6 -11   5        3.09        9.97     21.92 o 
   7 -11   5        3.79        2.44     24.01 o 
   8 -11   5       85.66       84.75     23.05 o 
   9 -11   5       42.92       41.96     36.94 o 
  -9 -10   5        4.99       -6.99     42.23 o 
  -8 -10   5        2.00       13.48     32.87 o 
  -7 -10   5       51.33       91.29     27.04 o 
  -6 -10   5       17.23        4.68     14.84 o 
  -5 -10   5       55.88       31.09     12.86 o 
  -4 -10   5       67.83       90.51     18.98 o 
  -3 -10   5      168.36      229.30     75.31 o 
  -2 -10   5       31.08       22.63      7.50 o 
  -1 -10   5       14.12        8.35      8.94 o 
   0 -10   5        6.16       12.08      6.65 o 
   1 -10   5      103.11      195.19     18.31 o 
   2 -10   5      370.64      301.14     19.45 o 
   3 -10   5      349.40      261.76     20.94 o 
   4 -10   5       37.77       71.07     21.45 o 
   5 -10   5       11.94       27.82     11.94 o 
   6 -10   5        0.37       10.45     11.51 o 
   7 -10   5       62.62       39.70     17.01 o 
   8 -10   5      173.34      181.30     27.17 o 
   9 -10   5       53.34       -3.15     30.42 o 
  -9  -9   5       71.44       59.76     39.86 o 
  -8  -9   5       22.70       39.30     44.55 o 
  -7  -9   5       42.52       45.79     26.60 o 
  -6  -9   5        9.38       32.60     13.04 o 
  -5  -9   5        0.94       36.07     12.70 o 
  -4  -9   5      186.11      181.59     26.07 o 
  -3  -9   5      534.76     1165.25    196.99 o 
  -2  -9   5       38.33       39.51      7.40 o 
  -1  -9   5      167.93      141.65      8.16 o 
   0  -9   5      125.99      153.90     11.44 o 
   1  -9   5       68.36      183.02     26.95 o 
   2  -9   5        4.62       -2.17      5.34 o 
   3  -9   5      121.44      122.12      8.32 o 
   4  -9   5      468.13      423.84     29.38 o 
   5  -9   5      125.45       93.59     10.26 o 
   6  -9   5       35.26       37.19     11.58 o 
   7  -9   5        6.25       -2.91     15.68 o 
   8  -9   5        0.08       58.67     30.73 o 
   9  -9   5        6.94      162.97     39.11 o 
  -9  -8   5       43.97       59.46     32.16 o 
  -8  -8   5      182.81      121.58     25.24 o 
  -7  -8   5        0.21       -7.61     16.05 o 
  -6  -8   5      374.64      459.35     38.29 o 
  -5  -8   5       21.21       12.55     14.64 o 
  -4  -8   5      235.48      539.81     65.24 o 
  -3  -8   5      600.40      585.26     31.81 o 
  -2  -8   5        0.06       -2.55      6.62 o 
  -1  -8   5      854.27      859.20     22.29 o 
   0  -8   5      646.31      668.44     30.98 o 
   1  -8   5      711.66      736.20     14.56 o 
   2  -8   5        2.55        1.25      5.14 o 
   3  -8   5      362.96      317.11     13.66 o 
   4  -8   5        0.34        0.30      6.03 o 
   5  -8   5      177.66      232.06     31.69 o 
   6  -8   5      632.10      574.22     28.57 o 
   7  -8   5       11.74       28.16     10.31 o 
   8  -8   5      167.02      150.11     19.76 o 
   9  -8   5       51.96       26.08     32.60 o 
  10  -8   5       34.60       10.87     47.81 o 
 -10  -7   5        6.18       37.03     34.16 o 
  -9  -7   5        9.67       28.04     30.80 o 
  -8  -7   5      886.15      853.99     43.84 o 
  -7  -7   5       62.50      118.71     56.66 o 
  -6  -7   5       69.40      103.56     17.48 o 
  -5  -7   5       21.16       20.95     16.06 o 
  -3  -7   5      366.74      525.64     65.98 o 
  -2  -7   5       22.76       35.27      7.49 o 
  -1  -7   5      923.89      977.15     21.98 o 
   0  -7   5      869.15      863.87     28.23 o 
   1  -7   5      159.70      238.63     11.25 o 
   2  -7   5     2452.52     2256.37     40.13 o 
   3  -7   5     1388.97     1210.60     86.20 o 
   4  -7   5     1247.90     1143.92     31.45 o 
   5  -7   5      153.74      270.91     20.13 o 
   6  -7   5      439.14      432.93     18.29 o 
   7  -7   5        3.84        5.46      8.42 o 
   8  -7   5        5.42       -1.19     12.55 o 
   9  -7   5      113.22      158.65     45.64 o 
  10  -7   5      190.08      189.09     39.12 o 
 -10  -6   5       57.73       51.07     39.95 o 
  -9  -6   5       66.00      135.62     30.80 o 
  -7  -6   5      140.38      187.68     26.08 o 
  -6  -6   5       68.06       40.23     15.25 o 
  -5  -6   5     1700.52     1617.14     60.79 o 
  -4  -6   5      194.66      250.42     52.88 o 
  -3  -6   5       48.79      213.47     43.60 o 
  -2  -6   5      443.23      322.70     14.43 o 
  -1  -6   5     2962.50     2607.35     47.05 o 
   0  -6   5      396.98      777.48     91.30 o 
   1  -6   5        4.92      254.05    105.85 o 
   2  -6   5     7116.39     7094.42    119.90 o 
   3  -6   5      182.78      191.90     16.36 o 
   4  -6   5     1430.00     1520.79     47.43 o 
   5  -6   5      420.77      663.30     50.67 o 
   6  -6   5      142.89      162.26     11.24 o 
   7  -6   5        0.20       13.19      9.51 o 
   8  -6   5      116.26       72.21     12.48 o 
   9  -6   5        7.51       95.37     22.90 o 
  10  -6   5        0.01       15.21     41.29 o 
 -10  -5   5       29.90       48.00     32.16 o 
  -9  -5   5       32.13       30.42     41.29 o 
  -8  -5   5      430.38      366.32     38.17 o 
  -7  -5   5      271.23      332.76     45.65 o 
  -6  -5   5        2.87        6.78     16.33 o 
  -5  -5   5       74.47      100.51     17.25 o 
  -4  -5   5     2419.03     1957.01     62.52 o 
  -3  -5   5      366.66      363.91     11.98 o 
  -2  -5   5     1303.88     1414.40     27.53 o 
  -1  -5   5       24.42       36.20      4.36 o 
   0  -5   5        1.56        6.23      3.77 o 
   1  -5   5     1844.14     1908.11     68.66 o 
   2  -5   5     1002.38      841.95     15.83 o 
   3  -5   5        5.33       20.43      4.21 o 
   4  -5   5     1527.80     1407.72     67.63 o 
   5  -5   5       46.09      112.23     16.71 o 
   6  -5   5     1031.85      924.10     45.59 o 
   7  -5   5       26.59       32.86      9.73 o 
   8  -5   5        1.23       10.26     10.48 o 
   9  -5   5       16.54       12.10     22.25 o 
  10  -5   5      109.95       97.46     42.38 o 
 -10  -4   5       61.34       47.71     31.74 o 
  -9  -4   5      332.75      406.52     41.50 o 
  -8  -4   5      235.74      223.16     23.96 o 
  -7  -4   5      171.54      121.72     28.26 o 
  -6  -4   5        0.14        6.72     12.22 o 
  -5  -4   5        9.19       16.80     12.55 o 
  -4  -4   5      100.42      755.28    128.94 o 
  -3  -4   5     1340.88     1566.32     44.97 o 
  -2  -4   5      755.04      530.29     13.52 o 
  -1  -4   5      681.25      706.67     16.78 o 
   0  -4   5      139.51      237.43     69.52 o 
   1  -4   5      225.69      242.71      8.93 o 
   2  -4   5    17919.28    17067.15    310.06 o 
   3  -4   5      402.44      427.75     12.11 o 
   4  -4   5      241.35      256.50     24.78 o 
   5  -4   5        0.79      206.79     50.60 o 
   6  -4   5      510.67      469.61     24.56 o 
   7  -4   5        4.61        6.11      7.00 o 
   8  -4   5      623.40      542.68     27.96 o 
   9  -4   5      121.53       70.75     34.04 o 
  10  -4   5        1.90      -14.12     29.19 o 
 -10  -3   5        6.34       14.72     29.71 o 
  -9  -3   5       15.68       15.21     39.11 o 
  -7  -3   5      146.61      159.06     14.25 o 
  -6  -3   5      112.35      130.05     12.57 o 
  -5  -3   5        2.54        1.27      6.47 o 
  -4  -3   5      574.13      593.97     16.97 o 
  -3  -3   5      429.07      417.00     10.64 o 
  -2  -3   5     1067.36      945.66     18.16 o 
  -1  -3   5      946.31     1037.68     21.70 o 
   0  -3   5       28.69       60.60      8.88 o 
   1  -3   5     1381.71     1243.08    148.82 o 
   2  -3   5      589.50      603.01     12.03 o 
   3  -3   5      201.69      160.87      5.77 o 
   4  -3   5      204.66      289.00     13.46 o 
   5  -3   5       20.81       55.47      9.89 o 
   6  -3   5      110.03       86.13      8.99 o 
   7  -3   5      223.96      222.77     22.06 o 
   8  -3   5       53.96       44.35     19.67 o 
   9  -3   5      177.77      245.33     33.23 o 
  10  -3   5      179.87      181.61     22.59 o 
 -11  -2   5        0.53        9.83     56.50 o 
 -10  -2   5       71.30       84.21     29.34 o 
  -9  -2   5        3.11       24.59     26.80 o 
  -7  -2   5        1.07       44.05     17.28 o 
  -6  -2   5      135.57      171.87     31.69 o 
  -5  -2   5      266.82      293.98     16.91 o 
  -4  -2   5       75.28       90.42      7.68 o 
  -3  -2   5     1358.53     1404.50    323.54 o 
  -2  -2   5      133.41      114.43     10.08 o 
  -1  -2   5        5.74        0.36      3.56 o 
   0  -2   5      605.67      648.39     13.11 o 
   1  -2   5     1727.75     1779.43     29.30 o 
   2  -2   5      909.52      823.64     18.57 o 
   3  -2   5       23.59       19.99      2.99 o 
   4  -2   5      674.06      725.97     30.62 o 
   5  -2   5      129.09      199.00     16.42 o 
   6  -2   5      660.69      586.43     25.54 o 
   7  -2   5       11.24        8.99      6.49 o 
   8  -2   5       12.31        5.14     11.15 o 
   9  -2   5      157.67      237.91     26.36 o 
  10  -2   5       39.18       88.32     25.37 o 
 -11  -1   5        0.11      -16.78     28.25 o 
 -10  -1   5        8.08       22.26     34.55 o 
  -9  -1   5        2.08       15.26     15.63 o 
  -7  -1   5       67.99       82.56     14.43 o 
  -6  -1   5       36.23       61.19     13.49 o 
  -5  -1   5        6.37        5.30      6.38 o 
  -4  -1   5      194.92      274.26     11.23 o 
  -3  -1   5      614.41      568.43     38.41 o 
  -2  -1   5      413.89      410.57     10.64 o 
  -1  -1   5     2629.95     2520.77     42.10 o 
   0  -1   5      257.84      164.93     18.37 o 
   1  -1   5      115.96      167.38    121.59 o 
   2  -1   5     2389.02     2311.57     35.42 o 
   3  -1   5      346.83      352.79      7.82 o 
   4  -1   5      251.04      284.56     15.38 o 
   5  -1   5      104.96      101.22      6.35 o 
   6  -1   5     1457.66     1340.67     26.22 o 
   7  -1   5       25.79       19.30     11.77 o 
   8  -1   5        8.20      204.65     81.53 o 
   9  -1   5        8.36       47.51     19.39 o 
  10  -1   5        3.27       -7.79     25.37 o 
 -11   0   5        6.35      -13.40     27.53 o 
 -10   0   5        6.05       15.77     28.54 o 
  -9   0   5      416.06      374.96     29.45 o 
  -8   0   5      985.43     1024.25     71.95 o 
  -7   0   5        3.64       32.70     17.88 o 
  -6   0   5        1.76        0.43      8.69 o 
  -5   0   5      957.81      998.98     39.59 o 
  -4   0   5       11.33       29.48      7.94 o 
  -3   0   5     4208.70     4617.90     96.03 o 
  -2   0   5      776.11      693.47     15.31 o 
  -1   0   5      986.77      917.89     18.10 o 
   0   0   5      368.13      365.09      9.73 o 
   1   0   5       77.87      126.37     62.00 o 
   2   0   5     5017.51     4499.21     80.51 o 
   3   0   5     2204.24     2245.42     35.76 o 
   4   0   5      126.07      143.90     13.34 o 
   5   0   5      361.16      358.81     32.62 o 
   6   0   5     1625.91     1552.09     57.39 o 
   7   0   5      220.05      233.84     17.48 o 
   8   0   5      179.47      150.15     23.78 o 
   9   0   5        0.13        3.71     19.99 o 
  10   0   5       23.92       40.33     25.90 o 
 -11   1   5        1.54      -17.14     26.86 o 
 -10   1   5        2.92      -18.69     39.11 o 
  -9   1   5       14.38        4.48     21.06 o 
  -8   1   5     1574.97     2060.16    100.11 o 
  -7   1   5       10.54       27.52     16.08 o 
  -6   1   5     5226.16     5057.19    133.45 o 
  -5   1   5       39.36       15.43      9.66 o 
  -3   1   5       10.93       40.44     15.56 o 
  -2   1   5       78.29       66.35      6.80 o 
  -1   1   5     3660.35     2778.20     48.23 o 
   0   1   5     1593.38     1292.55     22.54 o 
   1   1   5       11.08       29.98      7.30 o 
   2   1   5     5341.09     4712.86     82.39 o 
   3   1   5      406.22      440.45     20.59 o 
   4   1   5       89.71      207.07     91.32 o 
   5   1   5      242.12      257.37     12.79 o 
   6   1   5      532.44      614.58     60.28 o 
   7   1   5      305.92      327.39     25.05 o 
   8   1   5        0.83       10.22     18.73 o 
   9   1   5      154.89      114.21     29.20 o 
  10   1   5        9.72        7.92     21.76 o 
 -10   2   5       27.05       71.71     52.15 o 
  -9   2   5       56.04       45.19     17.25 o 
  -8   2   5     2585.60     3080.18    113.98 o 
  -7   2   5       50.13       40.60     24.99 o 
  -6   2   5      685.93      654.15     22.16 o 
  -5   2   5     1187.32     1179.47     38.07 o 
  -4   2   5     1376.89     1356.11     45.11 o 
  -3   2   5       34.87       45.75     57.14 o 
  -2   2   5       48.44       48.85      6.19 o 
  -1   2   5      146.84      137.93      5.65 o 
   0   2   5        6.93       14.53      4.05 o 
   1   2   5      571.69      522.86    183.23 o 
   2   2   5      206.26      204.14      6.73 o 
   3   2   5     1177.97      883.92     27.53 o 
   4   2   5      454.11      631.46    130.50 o 
   5   2   5      515.87      681.44     70.91 o 
   6   2   5       36.32       47.50     15.77 o 
   7   2   5      228.46      244.24     34.78 o 
   8   2   5        8.42      -17.19     25.04 o 
   9   2   5       52.13       97.42     26.08 o 
  10   2   5       37.34       47.58     35.89 o 
 -10   3   5        5.96       28.39     23.41 o 
  -9   3   5        8.81       -0.72     19.36 o 
  -8   3   5        1.56      122.25     24.49 o 
  -7   3   5     1199.45     1113.42     47.64 o 
  -6   3   5      447.67      333.68     23.92 o 
  -5   3   5      649.34      612.60     24.49 o 
  -3   3   5      142.56      174.02     49.54 o 
  -2   3   5       56.38       57.58      7.29 o 
  -1   3   5      427.32      351.92     13.06 o 
   0   3   5     1638.92     1797.77     35.56 o 
   1   3   5     1827.69     1530.75     27.26 o 
   2   3   5     1276.29     1085.02     30.33 o 
   3   3   5      208.93      201.27     15.26 o 
   4   3   5      362.55      372.79    113.31 o 
   5   3   5      386.51      401.64     17.19 o 
   6   3   5       56.26       37.72      9.13 o 
   7   3   5      397.68      460.98     33.72 o 
   8   3   5       63.58      101.02     21.35 o 
   9   3   5       29.59       62.20     24.44 o 
  10   3   5       32.59       45.17     30.55 o 
 -10   4   5        3.11       13.51     20.31 o 
  -9   4   5      282.30      224.18     39.13 o 
  -8   4   5        5.94      159.26     49.98 o 
  -7   4   5      346.36      352.24     59.79 o 
  -6   4   5        3.20        1.80      7.22 o 
  -5   4   5      105.75       93.81      8.70 o 
  -4   4   5       48.31      134.62     25.13 o 
  -3   4   5     3059.47     2968.52    114.00 o 
  -2   4   5      203.15      164.79     17.01 o 
  -1   4   5     1442.61     1434.95     42.09 o 
   0   4   5      400.48      464.07    111.94 o 
   1   4   5      167.97      164.85     16.92 o 
   2   4   5     1110.23     1209.23     33.52 o 
   3   4   5      162.30      167.81     13.38 o 
   4   4   5       30.03       36.93      5.43 o 
   5   4   5      111.52      154.96     18.08 o 
   6   4   5       40.70       50.15     19.28 o 
   7   4   5      111.89       95.98     34.77 o 
   8   4   5      344.82      377.29     30.74 o 
   9   4   5      191.47      146.32     26.86 o 
 -10   5   5        4.15       12.14     18.73 o 
  -9   5   5       10.37        6.52     26.08 o 
  -8   5   5      337.53      307.91     29.09 o 
  -7   5   5       56.52       79.46     28.25 o 
  -6   5   5      197.27      224.19     32.60 o 
  -5   5   5       32.75       58.85     20.64 o 
  -4   5   5      249.83      291.31     30.44 o 
  -3   5   5      554.40      651.11     51.12 o 
  -2   5   5        7.09        2.47      5.73 o 
  -1   5   5       60.69       47.06      9.10 o 
   0   5   5      815.84      893.57     43.98 o 
   1   5   5      107.24      229.19     37.45 o 
   2   5   5       75.99       71.29      9.95 o 
   3   5   5      353.64      320.38     14.71 o 
   4   5   5       19.84       51.59     34.82 o 
   5   5   5        8.57       27.27     28.25 o 
   6   5   5       32.23       36.94     38.03 o 
   7   5   5      246.37      275.77     65.21 o 
   8   5   5      221.98      202.46     30.15 o 
   9   5   5        0.34       39.67     36.08 o 
 -10   6   5        1.34       -9.81     26.54 o 
  -9   6   5       46.48       35.13     25.67 o 
  -7   6   5      401.52      371.89     33.03 o 
  -6   6   5        3.95        0.80     14.54 o 
  -5   6   5       30.78       19.90     14.54 o 
  -4   6   5      616.24      663.46     54.38 o 
  -3   6   5      143.53      234.29     82.59 o 
  -2   6   5      317.31      380.91     13.84 o 
  -1   6   5        0.84       -1.93      6.07 o 
   0   6   5      188.68      232.49     21.68 o 
   1   6   5      564.52      590.05     33.60 o 
   2   6   5      465.60      450.59     28.61 o 
   3   6   5      492.17      488.67     23.77 o 
   4   6   5      116.85      116.58     11.60 o 
   5   6   5        2.45      -17.63     22.82 o 
   6   6   5      178.02      185.67     59.77 o 
   7   6   5       30.11       16.93     22.24 o 
   8   6   5       50.38      104.51     43.46 o 
   9   6   5      112.61       95.42     32.37 o 
  -9   7   5        4.54       59.36     33.70 o 
  -8   7   5        0.30      118.65     27.66 o 
  -7   7   5        1.31       54.89     20.70 o 
  -6   7   5        0.17       -9.78     16.90 o 
  -5   7   5      224.12      221.72     32.61 o 
  -4   7   5        0.15       58.67     28.25 o 
  -3   7   5     1195.39     1423.30     81.65 o 
  -2   7   5     1417.61     1362.36     62.49 o 
  -1   7   5      104.28       96.70      7.02 o 
   0   7   5       10.89        3.43      8.43 o 
   1   7   5      320.48      355.10     21.10 o 
   2   7   5       79.22       51.25     10.96 o 
   3   7   5      558.71      522.06     18.91 o 
   4   7   5      636.72      639.61     32.33 o 
   5   7   5      235.84      274.53     61.95 o 
   6   7   5      544.55      576.38     91.33 o 
   7   7   5       14.15        3.52     23.90 o 
   8   7   5       55.03       40.83     25.32 o 
  -9   8   5       37.72       -2.23     29.71 o 
  -8   8   5        4.65       29.44     23.78 o 
  -7   8   5        3.62      -10.86     28.25 o 
  -6   8   5      224.12      168.61     26.60 o 
  -5   8   5       14.99       -6.52     23.90 o 
  -4   8   5      116.39       47.81     32.60 o 
  -3   8   5     1149.28     1264.78    104.49 o 
  -2   8   5        2.39       12.62     12.11 o 
  -1   8   5        1.99       10.24      9.49 o 
   0   8   5      138.81      135.32     14.58 o 
   1   8   5      504.92      506.65     46.15 o 
   2   8   5      188.04      123.25     14.95 o 
   3   8   5      131.62      139.74     32.94 o 
   4   8   5       25.36       36.59     15.73 o 
   5   8   5      672.40      675.43     42.10 o 
   6   8   5      212.13      287.11     32.80 o 
   7   8   5        0.54       17.29     33.70 o 
   8   8   5       56.27      100.06     32.37 o 
  -9   9   5       13.43        2.17     38.41 o 
  -8   9   5       53.20       43.77     31.29 o 
  -7   9   5       11.22       16.26     22.24 o 
  -6   9   5       86.88       65.64     34.77 o 
  -5   9   5      320.78      332.61     39.13 o 
  -4   9   5        0.23       47.81     43.46 o 
  -3   9   5      229.38      370.19     49.02 o 
  -2   9   5      128.70      141.06     12.76 o 
  -1   9   5       70.11       60.13     12.04 o 
   0   9   5       81.34       63.09     22.01 o 
   1   9   5        0.04      100.03     62.50 o 
   2   9   5      568.52      628.10     33.21 o 
   3   9   5      196.46      232.54     19.42 o 
   4   9   5      274.51      422.44     63.04 o 
   5   9   5       25.26        9.47     21.35 o 
   6   9   5       24.35        4.94     33.39 o 
   7   9   5       33.78       50.10     26.60 o 
  -8  10   5        2.35       41.29     36.94 o 
  -7  10   5       57.17       67.30     40.20 o 
  -6  10   5        0.64        8.69     45.63 o 
  -5  10   5       14.86      -28.25     28.25 o 
  -4  10   5       38.29       63.02     29.34 o 
  -3  10   5        3.05       69.36     28.71 o 
  -2  10   5      487.58      479.14     31.27 o 
  -1  10   5      253.68      233.93     27.87 o 
   0  10   5       75.18       92.28     20.70 o 
   1  10   5      248.85      264.37     40.21 o 
   2  10   5       97.88       67.39     18.19 o 
   3  10   5        0.02      -12.65     12.65 o 
   4  10   5       44.81       23.77     23.69 o 
   5  10   5        3.19       34.65     30.42 o 
   6  10   5        0.58       13.24     25.04 o 
   7  10   5        0.28        2.92     26.86 o 
  -8  11   5        0.00       -5.43     27.66 o 
  -7  11   5        7.14       -8.69     26.12 o 
  -6  11   5        0.38        2.17     34.77 o 
  -5  11   5      100.14      130.39     47.81 o 
  -4  11   5       70.57      255.95    108.66 o 
  -3  11   5       61.04      108.61     51.07 o 
  -2  11   5        7.67      -14.25     19.16 o 
  -1  11   5      140.37       93.37     22.90 o 
   0  11   5       19.08       49.98     21.70 o 
   1  11   5      401.14      394.68     29.58 o 
   2  11   5        1.39       -6.90     16.52 o 
   3  11   5       13.85       13.21     48.89 o 
   4  11   5      261.67      281.58     33.95 o 
   5  11   5       11.97        5.11     30.42 o 
   6  11   5        0.09       58.80     34.34 o 
  -7  12   5       52.42        6.72     32.16 o 
  -6  12   5        0.23      -19.56     39.11 o 
  -5  12   5       29.92       56.50     36.94 o 
  -4  12   5       64.57      100.01     26.08 o 
  -3  12   5       41.65       66.74     34.77 o 
  -2  12   5       69.50       50.56     22.90 o 
  -1  12   5       44.28       31.74     24.49 o 
   0  12   5      121.88       70.63     21.51 o 
   1  12   5       19.27       78.51     21.25 o 
   2  12   5      119.44      179.92     34.43 o 
   3  12   5       85.80       29.66     30.42 o 
   4  12   5       15.26       17.43     61.93 o 
   5  12   5       26.90      -19.45     30.55 o 
  -6  13   5        3.12       21.73     58.67 o 
  -5  13   5        0.01        0.00     39.11 o 
  -4  13   5       10.33       15.21     24.44 o 
  -3  13   5       12.18       -4.53     26.52 o 
  -2  13   5        3.02      -27.66     27.66 o 
  -1  13   5        0.00       44.55     44.55 o 
   0  13   5       19.92       31.76     29.23 o 
   1  13   5        1.89      -21.73     27.44 o 
   2  13   5       51.25       65.61     39.03 o 
   3  13   5        0.02      -29.23     29.23 o 
   4  13   5      136.92       58.68     27.66 o 
  -4  14   5       11.53       -7.00     27.15 o 
  -3  14   5        0.49       -5.24     25.99 o 
  -2  14   5       93.10      124.27     33.77 o 
  -1  14   5       23.04       46.72     29.19 o 
   0  14   5       13.12       81.71     64.10 o 
   1  14   5        2.48       28.06     31.58 o 
   2  14   5        0.09       20.24     28.44 o 
   3  14   5      147.91      125.57     57.59 o 
  -2  15   5        4.36       31.66     39.11 o 
  -1  15   5        0.94       -5.53     33.76 o 
   0  15   5        0.06       15.13     40.70 o 
  -1 -18   6       19.32       63.22     40.70 o 
   0 -18   6        4.09      -20.06     36.94 o 
   1 -18   6       92.16       19.56     56.50 o 
   2 -18   6       24.12       69.54     45.63 o 
  -3 -17   6        0.63      -18.42     24.34 o 
  -2 -17   6       15.65       27.20     20.22 o 
  -1 -17   6       15.51       10.04     18.34 o 
   0 -17   6       10.02      -10.41     25.04 o 
   1 -17   6       25.90       30.42     39.11 o 
   2 -17   6       58.35       32.60     41.29 o 
   3 -17   6       27.98       45.63     39.11 o 
   4 -17   6        1.32      -43.46     45.63 o 
  -4 -16   6        2.80        3.91     19.30 o 
  -3 -16   6        0.01      -15.16     22.38 o 
  -2 -16   6       12.01       37.58     23.15 o 
  -1 -16   6       66.98       64.07     16.87 o 
   0 -16   6        1.92      -15.41     15.41 o 
   1 -16   6       23.64       24.57     18.43 o 
   2 -16   6        0.64        9.78     61.93 o 
   3 -16   6        0.47      -20.82     24.59 o 
   4 -16   6       13.04       27.22     27.30 o 
   5 -16   6       34.41       28.25     39.11 o 
  -5 -15   6       18.20        7.60     22.37 o 
  -4 -15   6        1.78       -5.61     15.89 o 
  -3 -15   6       95.71       91.55     18.62 o 
  -2 -15   6       36.99       36.55     14.85 o 
  -1 -15   6      159.17      194.34     45.49 o 
   0 -15   6       36.12       33.33     11.93 o 
   1 -15   6       45.96       29.88     13.42 o 
   2 -15   6      293.48      295.39     33.95 o 
   3 -15   6      199.99      228.50     94.55 o 
   4 -15   6      162.52      158.15     28.55 o 
   5 -15   6       15.45        8.90     23.78 o 
   6 -15   6      126.11      119.53     56.51 o 
  -6 -14   6       13.55       18.41     23.86 o 
  -5 -14   6        0.73      -12.61     17.71 o 
  -4 -14   6       23.37       31.19     16.65 o 
  -3 -14   6        0.83      -13.73     13.73 o 
  -2 -14   6       12.05        5.19     12.12 o 
  -1 -14   6        8.28        3.09     11.18 o 
   0 -14   6      112.89      108.82     13.27 o 
   1 -14   6      117.93      107.44     12.38 o 
   2 -14   6      427.85      687.88     37.03 o 
   3 -14   6        2.95       12.50     14.22 o 
   4 -14   6      465.42      480.50     52.18 o 
   5 -14   6       10.19       12.14     24.92 o 
   6 -14   6        2.14      -16.64     53.24 o 
   7 -14   6        2.07       47.81     56.50 o 
  -7 -13   6       21.39        8.23     22.51 o 
  -6 -13   6      171.31      197.89     38.03 o 
  -5 -13   6        3.08       10.77     16.91 o 
  -4 -13   6      390.82      347.39     21.61 o 
  -3 -13   6       17.31       10.57     14.00 o 
  -2 -13   6      391.45      328.14     15.62 o 
  -1 -13   6       85.31       92.98     20.94 o 
   0 -13   6       76.25       82.36     10.60 o 
   1 -13   6      243.42      237.53     21.68 o 
   2 -13   6      422.57      610.14     24.87 o 
   3 -13   6        8.56      128.15     67.11 o 
   4 -13   6        5.28        3.41     10.28 o 
   5 -13   6      169.96      122.67     39.12 o 
   6 -13   6       71.26      108.52     25.99 o 
   7 -13   6       49.50       41.93     28.15 o 
   8 -13   6       26.77        9.24     27.95 o 
  -8 -12   6        3.23      -33.70     33.70 o 
  -7 -12   6       64.66      103.63     23.15 o 
  -6 -12   6       81.95      186.75     22.74 o 
  -5 -12   6      214.09      179.31     21.02 o 
  -4 -12   6       10.72       34.66     21.96 o 
  -3 -12   6      294.82      304.53     16.08 o 
  -2 -12   6     1567.68     1588.55     48.07 o 
  -1 -12   6      129.57      119.20     13.51 o 
   0 -12   6      486.73      470.97     28.36 o 
   1 -12   6       39.25       25.59      8.22 o 
   2 -12   6      404.22      405.80     17.81 o 
   3 -12   6      143.49      165.19     13.81 o 
   4 -12   6       12.69       13.12     12.78 o 
   5 -12   6      142.36      111.22     13.97 o 
   6 -12   6      214.29      344.45     78.25 o 
   7 -12   6      200.65      302.51     62.92 o 
   8 -12   6       37.41       45.42     35.86 o 
  -8 -11   6       35.34        7.82     32.55 o 
  -7 -11   6       31.92       38.41     21.69 o 
  -6 -11   6       53.12       64.85     15.09 o 
  -5 -11   6      208.93      230.40     18.51 o 
  -4 -11   6      138.88      157.51     23.14 o 
  -3 -11   6      191.99      194.29     15.08 o 
  -2 -11   6      172.40      253.87     13.18 o 
  -1 -11   6      133.10      156.35     15.00 o 
   0 -11   6        0.19        9.86      7.33 o 
   1 -11   6      166.25      188.18     10.30 o 
   2 -11   6        9.49       32.25      7.37 o 
   3 -11   6      526.42      543.61     25.00 o 
   4 -11   6      140.45      133.84     23.27 o 
   5 -11   6        2.93       -4.02     12.12 o 
   6 -11   6      183.67      220.83     20.08 o 
   7 -11   6        3.58       35.65     20.88 o 
   8 -11   6      124.94      122.11     23.78 o 
   9 -11   6       12.53      -32.60     36.94 o 
  -9 -10   6        1.77       -2.72     35.36 o 
  -8 -10   6        5.44       27.12     20.73 o 
  -7 -10   6        7.84       -2.23     21.03 o 
  -6 -10   6      131.19      212.81     27.29 o 
  -5 -10   6      292.23      367.74     23.85 o 
  -4 -10   6      107.65      110.88     18.48 o 
  -3 -10   6       86.23       87.97     11.31 o 
  -1 -10   6       99.71       94.19      9.92 o 
   0 -10   6      251.36      265.66     18.47 o 
   1 -10   6       17.94       17.26      7.29 o 
   3 -10   6      939.31      921.27     63.57 o 
   4 -10   6      390.53      305.53     26.38 o 
   5 -10   6       52.46       93.07     26.55 o 
   6 -10   6       39.95       57.01     13.89 o 
   7 -10   6       90.52      240.60     48.81 o 
   8 -10   6        7.76       14.72     23.48 o 
   9 -10   6       12.37       26.08     36.94 o 
  -9  -9   6       43.28       59.56     29.93 o 
  -8  -9   6      104.30      107.28     30.06 o 
  -7  -9   6       41.09       66.96     18.86 o 
  -6  -9   6      691.86      817.08     42.48 o 
  -5  -9   6      131.08      149.65     43.47 o 
  -4  -9   6        0.71       -8.04     11.80 o 
  -3  -9   6       10.34       13.74     16.74 o 
  -2  -9   6        0.22        0.50      6.72 o 
  -1  -9   6       93.24       92.56      8.94 o 
   0  -9   6      506.10      505.36     14.33 o 
   1  -9   6      124.51      112.99      7.62 o 
   2  -9   6       86.57      116.21      7.49 o 
   3  -9   6      326.79      323.85     17.26 o 
   4  -9   6        3.38       -1.47      9.72 o 
   5  -9   6      537.20      519.22     48.31 o 
   7  -9   6      236.41      272.41     25.73 o 
   8  -9   6        1.23        3.87     15.25 o 
   9  -9   6        0.44       10.86     32.59 o 
  -9  -8   6      120.46      129.45     40.70 o 
  -8  -8   6      225.05      252.75     26.22 o 
  -7  -8   6        0.53       53.67     22.36 o 
  -5  -8   6      476.77      519.10     51.92 o 
  -4  -8   6      412.66      429.27     24.67 o 
  -3  -8   6      170.71      194.54     38.17 o 
  -2  -8   6        0.09       18.11      9.63 o 
  -1  -8   6      296.06      288.08     11.75 o 
   0  -8   6      669.27      648.27     20.06 o 
   1  -8   6     2236.70     2088.19     71.69 o 
   3  -8   6     1043.94     1047.18     79.19 o 
   4  -8   6       37.55       28.86      8.78 o 
   5  -8   6       43.03       45.03      7.04 o 
   6  -8   6      361.69      355.86     15.22 o 
   7  -8   6      608.55      608.03     37.32 o 
   8  -8   6       80.38       81.57     17.33 o 
   9  -8   6       58.46       91.27     45.64 o 
  10  -8   6       18.60       56.50     45.63 o 
 -10  -7   6        3.13       22.82     30.73 o 
  -9  -7   6      146.41       67.37     27.66 o 
  -8  -7   6       38.24       57.76     18.74 o 
  -7  -7   6       16.16      123.85     38.92 o 
  -6  -7   6       20.86       66.19     21.79 o 
  -5  -7   6      239.49      282.98     21.04 o 
  -4  -7   6       48.35       24.90     19.74 o 
  -3  -7   6      106.11       99.61     14.22 o 
  -2  -7   6     1470.83     1502.02     39.43 o 
  -1  -7   6     1137.60     1095.67     31.70 o 
   0  -7   6      134.86      188.45      9.62 o 
   1  -7   6      437.28      390.83     12.88 o 
   2  -7   6      146.69      188.73     10.53 o 
   3  -7   6      159.75      213.77     74.58 o 
   4  -7   6      123.41       93.08      5.24 o 
   5  -7   6        0.54       -5.24      5.24 o 
   6  -7   6      234.74      329.09     24.76 o 
   7  -7   6        2.85       23.26      9.59 o 
   8  -7   6      108.01       60.16     15.42 o 
   9  -7   6       14.24      -11.95     16.90 o 
  10  -7   6       68.23      108.66     34.77 o 
 -10  -6   6      172.94      171.14     39.12 o 
  -9  -6   6      182.85      184.22     29.20 o 
  -8  -6   6       73.21      101.72     21.29 o 
  -7  -6   6        0.00       73.31     19.41 o 
  -6  -6   6      472.77      392.16     48.87 o 
  -5  -6   6     1066.34     1115.46     39.44 o 
  -4  -6   6      159.79      193.23     15.05 o 
  -3  -6   6     1339.15     1264.81     39.22 o 
  -2  -6   6     1891.39     2309.12     59.43 o 
  -1  -6   6       22.38       16.53     11.34 o 
   0  -6   6       31.20       40.27      5.90 o 
   1  -6   6      947.08      993.31     23.67 o 
   2  -6   6     2398.19     2413.75     58.14 o 
   3  -6   6      104.14       97.96      8.63 o 
   4  -6   6      226.78      199.14      9.43 o 
   5  -6   6      211.60      194.37     10.13 o 
   6  -6   6      248.05      279.01     24.05 o 
   7  -6   6        0.61        7.04      8.96 o 
   8  -6   6       14.06        5.40     11.30 o 
   9  -6   6        3.98       -4.21     25.32 o 
  10  -6   6        6.23       30.42     41.29 o 
 -10  -5   6       13.64      -11.61     26.86 o 
  -9  -5   6       64.33      159.07     36.88 o 
  -8  -5   6      200.44      205.39     23.26 o 
  -7  -5   6      350.80      420.54     27.04 o 
  -6  -5   6     1764.52     1678.61     59.39 o 
  -5  -5   6      249.52      317.95     42.15 o 
  -4  -5   6      921.24      912.08     30.67 o 
  -3  -5   6      176.54      207.96    270.28 o 
  -2  -5   6       98.39       98.71     11.18 o 
  -1  -5   6      184.85      206.04     13.65 o 
   0  -5   6       35.22       35.10      5.35 o 
   1  -5   6     1332.75     1200.24     38.30 o 
   2  -5   6     5677.52     5921.58    159.87 o 
   3  -5   6      996.15     1153.85     49.41 o 
   4  -5   6      277.14      252.56     14.17 o 
   5  -5   6      142.25      159.09     17.57 o 
   7  -5   6      207.44      622.87     92.91 o 
   8  -5   6        2.24       15.44     11.84 o 
   9  -5   6        8.91      -11.90     17.62 o 
  10  -5   6        1.59        0.14     24.01 o 
 -10  -4   6       95.03       74.98     38.42 o 
  -9  -4   6      447.49      444.78     61.96 o 
  -8  -4   6        0.01       30.42     18.15 o 
  -7  -4   6       68.69       67.81     18.17 o 
  -6  -4   6        0.65        4.92     10.21 o 
  -5  -4   6      433.97      566.80     53.05 o 
  -4  -4   6     2954.24     2954.53     60.95 o 
  -3  -4   6      118.39       97.99     15.09 o 
  -1  -4   6        7.55       20.59      8.75 o 
   0  -4   6       29.88       11.90      3.81 o 
   1  -4   6      680.23      638.63     44.90 o 
   2  -4   6     2474.66     2799.49     69.94 o 
   3  -4   6     2275.50     2151.60    100.36 o 
   4  -4   6       25.66       29.10      8.34 o 
   5  -4   6      300.19      282.61     11.38 o 
   6  -4   6      248.75      278.95     20.94 o 
   7  -4   6      927.85      904.92     27.14 o 
   8  -4   6       18.91       37.65     13.70 o 
   9  -4   6       38.89       49.27     15.35 o 
  10  -4   6        0.05       -5.68     29.70 o 
 -10  -3   6        4.67       15.00     30.14 o 
  -9  -3   6      127.85       89.66     28.55 o 
  -8  -3   6      179.61      237.10     20.39 o 
  -7  -3   6       32.75      214.69    548.71 o 
  -6  -3   6      158.68      170.10     21.96 o 
  -5  -3   6      238.65      251.99     13.42 o 
  -4  -3   6      113.43      125.98     11.95 o 
  -3  -3   6      588.12      635.07     21.17 o 
  -2  -3   6     1230.22     1739.52     32.80 o 
  -1  -3   6      217.69      224.46     15.27 o 
   0  -3   6      736.22      629.60     14.96 o 
   1  -3   6      384.05      353.64      8.25 o 
   2  -3   6      746.84      938.61     22.18 o 
   3  -3   6      132.01      235.38    945.41 o 
   4  -3   6      816.07      714.11     27.42 o 
   5  -3   6      764.21      757.63     19.86 o 
   6  -3   6      338.35      332.44     12.59 o 
   7  -3   6      128.05      144.85      8.94 o 
   8  -3   6        3.89       12.85     12.97 o 
   9  -3   6      191.63      149.38     34.97 o 
  10  -3   6        4.86      -29.12     30.27 o 
 -10  -2   6      202.57      178.07     34.45 o 
  -9  -2   6      285.79      350.29     26.30 o 
  -8  -2   6       38.02       28.77     12.68 o 
  -7  -2   6      229.00      320.64     46.43 o 
  -6  -2   6      764.54      740.27     29.87 o 
  -5  -2   6     1908.82     1824.43     47.92 o 
  -4  -2   6      154.70      122.60     12.04 o 
  -3  -2   6     6237.98     6277.01    257.13 o 
  -1  -2   6      182.76      206.35      8.27 o 
   0  -2   6      493.21      542.06     11.02 o 
   1  -2   6     3885.08     3732.68     69.36 o 
   2  -2   6    11991.26    16807.76    410.44 o 
   3  -2   6     7644.45     8010.58    606.69 o 
   4  -2   6       81.87       82.30      5.09 o 
   5  -2   6      199.32      205.92     11.56 o 
   6  -2   6       80.82      260.17     38.40 o 
   7  -2   6       87.47      157.80     15.80 o 
   8  -2   6        2.53       -5.15     13.20 o 
   9  -2   6       59.71       21.55     33.25 o 
  10  -2   6        0.78       -3.77     26.26 o 
 -10  -1   6       24.64       40.90     43.46 o 
  -9  -1   6      117.32      111.74     30.01 o 
  -8  -1   6      122.33      103.53     13.45 o 
  -7  -1   6        2.77       -8.17     10.19 o 
  -6  -1   6     2291.06     3338.50     86.04 o 
  -5  -1   6       10.11       15.03      6.38 o 
  -4  -1   6       29.03       27.35      7.45 o 
  -3  -1   6     3940.04     3829.77    283.58 o 
  -2  -1   6     4817.32     4556.04     82.00 o 
  -1  -1   6      587.59      410.06     19.09 o 
   0  -1   6      237.43      194.72      5.38 o 
   1  -1   6     5846.03     5213.72     91.72 o 
   3  -1   6    11667.92    11668.90    181.37 o 
   4  -1   6      453.77      382.66     13.32 o 
   5  -1   6       78.37       74.97      6.98 o 
   6  -1   6       18.12       62.53     31.82 o 
   7  -1   6      187.26      216.15     52.43 o 
   8  -1   6      148.70      158.76     15.16 o 
   9  -1   6       12.24       14.41     18.37 o 
  10  -1   6       38.61       36.62     22.51 o 
 -10   0   6       34.01       18.69     34.77 o 
  -9   0   6        4.99       49.54     19.80 o 
  -8   0   6       20.85       -5.64     14.41 o 
  -7   0   6       70.21       86.17     13.34 o 
  -5   0   6        0.06       20.86     26.60 o 
  -4   0   6     3649.37     3873.47     92.10 o 
  -3   0   6       33.14       16.78     10.53 o 
  -1   0   6      112.60      107.84      7.81 o 
   0   0   6      845.99      907.69     26.15 o 
   1   0   6     1990.02     1732.69     30.70 o 
   3   0   6     1473.88     1556.29    139.67 o 
   4   0   6      808.74      762.08     16.36 o 
   5   0   6       34.92       59.67     11.58 o 
   6   0   6      166.92      147.66     11.88 o 
   7   0   6     1497.75     1579.96     43.55 o 
   8   0   6      158.77      142.03     24.77 o 
   9   0   6       28.56       46.04     20.86 o 
  10   0   6       31.54       20.24     23.32 o 
 -10   1   6        2.19      123.38     33.68 o 
  -9   1   6       16.06       39.04     18.74 o 
  -8   1   6       28.69       39.22     16.70 o 
  -7   1   6     4549.52     4780.63    135.86 o 
  -6   1   6       79.76      113.98     20.67 o 
  -5   1   6      174.67      152.15     21.52 o 
  -4   1   6      285.72      315.16     14.12 o 
  -3   1   6     2230.46     2073.87     48.51 o 
  -2   1   6     1571.82     1443.99     28.95 o 
  -1   1   6      683.22      766.16     20.33 o 
   0   1   6       68.89       86.01      5.16 o 
   1   1   6     9677.93     9115.48    157.60 o 
   3   1   6      496.90      590.53     46.98 o 
   4   1   6       44.70       70.59      7.80 o 
   5   1   6      309.81      312.76     26.28 o 
   6   1   6       11.69      119.96     21.62 o 
   7   1   6        2.88        0.87     13.52 o 
   8   1   6      120.47      172.26     21.59 o 
   9   1   6        2.13      -14.27     23.15 o 
  10   1   6       83.92      147.23     50.84 o 
 -10   2   6        0.22       -3.66     18.45 o 
  -9   2   6        2.44       24.94     20.26 o 
  -8   2   6      456.56      352.24     34.79 o 
  -7   2   6        4.45       28.57     15.14 o 
  -6   2   6        0.02       14.82      7.02 o 
  -5   2   6     2592.08     2436.65     65.02 o 
  -4   2   6        5.59        4.09      4.61 o 
  -3   2   6     5803.57     5974.25    136.85 o 
  -1   2   6       27.91       34.57      5.05 o 
   0   2   6      652.14      632.40     14.92 o 
   1   2   6     4210.99     4260.72    135.90 o 
   3   2   6      193.29      166.55     12.00 o 
   4   2   6      130.28      109.06     12.43 o 
   5   2   6        5.76       -0.30     11.29 o 
   6   2   6      212.12      285.58     30.55 o 
   7   2   6       55.02       65.71     15.86 o 
   8   2   6       49.58       70.99     20.36 o 
   9   2   6      348.90      293.18     54.35 o 
  10   2   6       28.18       -0.14     29.23 o 
 -10   3   6        1.21       67.25     22.39 o 
  -9   3   6       62.29       85.23     30.80 o 
  -8   3   6     1571.25     1487.15     92.54 o 
  -7   3   6       83.42       96.99     23.32 o 
  -5   3   6      768.95      726.37     32.46 o 
  -4   3   6       14.25       16.23      7.64 o 
  -3   3   6      142.15      174.66     33.26 o 
  -2   3   6     1507.37     2229.84     58.88 o 
  -1   3   6     1075.53      875.06     23.18 o 
   0   3   6     1132.62     1035.55     25.34 o 
   1   3   6      176.83      158.69     10.21 o 
   2   3   6      132.08      182.65     10.65 o 
   3   3   6     1400.95     1315.05     54.41 o 
   4   3   6      265.05      242.61     12.32 o 
   5   3   6     1997.34     1819.72     87.74 o 
   6   3   6       75.18      223.86     44.05 o 
   7   3   6       74.07      259.03     55.42 o 
   8   3   6      381.49      347.74     50.00 o 
   9   3   6       36.16       63.84     26.93 o 
 -10   4   6       18.91      -10.35     19.46 o 
  -9   4   6      121.95      130.04     27.53 o 
  -8   4   6       27.06       73.16     21.70 o 
  -7   4   6      196.65      195.57     47.82 o 
  -5   4   6        1.55        3.04      5.96 o 
  -4   4   6     1397.86     1523.13     45.05 o 
  -3   4   6      303.75      371.33     19.07 o 
  -1   4   6      264.14      315.16     27.30 o 
   0   4   6       65.20       70.75      7.05 o 
   1   4   6      850.80      692.81     40.54 o 
   2   4   6      177.00      226.10     15.43 o 
   3   4   6      920.96     1010.19     99.75 o 
   4   4   6       29.47       39.54      5.72 o 
   5   4   6      709.35      670.70     44.96 o 
   6   4   6      277.13      360.23     22.69 o 
   7   4   6      245.03      342.41     54.34 o 
   8   4   6      149.28      170.91     33.69 o 
   9   4   6      163.72      116.41     49.99 o 
 -10   5   6       56.00      112.58     27.53 o 
  -9   5   6        9.13       11.76     22.82 o 
  -8   5   6      141.96      118.76     22.24 o 
  -7   5   6      277.53      275.76     40.22 o 
  -6   5   6       57.06       44.33     18.08 o 
  -5   5   6       47.00       37.64     16.74 o 
  -4   5   6      115.26      101.41      8.69 o 
  -3   5   6      417.70      376.68     19.71 o 
  -2   5   6       32.26       26.58      8.59 o 
  -1   5   6      387.33      340.80     35.52 o 
   0   5   6      509.87      563.15     17.27 o 
   1   5   6      522.75      486.32     34.53 o 
   2   5   6       17.15       73.14     27.48 o 
   3   5   6        0.84       65.13     36.68 o 
   4   5   6      385.97      396.81     16.85 o 
   5   5   6      272.04      243.80     17.39 o 
   6   5   6       47.17       55.48     38.03 o 
   7   5   6      698.08      641.50     40.73 o 
   8   5   6       12.71       27.74     25.58 o 
   9   5   6        1.20        1.95     29.23 o 
 -10   6   6       15.80       24.21     35.85 o 
  -9   6   6       86.10       89.68     34.35 o 
  -8   6   6       42.30       48.89     21.51 o 
  -7   6   6      204.05      218.79     25.05 o 
  -6   6   6      481.52      389.90     34.79 o 
  -5   6   6      188.77      182.36     37.39 o 
  -4   6   6      396.16      426.18     39.14 o 
  -3   6   6     1461.91     1389.90     56.75 o 
  -2   6   6       24.60       33.85      9.21 o 
  -1   6   6        0.17        6.08      8.60 o 
   0   6   6      130.90      125.02     11.15 o 
   1   6   6      299.52      322.75     26.42 o 
   2   6   6     2127.37     2016.87     60.76 o 
   3   6   6      388.10      346.46     26.68 o 
   4   6   6       76.31       83.28     25.45 o 
   5   6   6       94.93      119.84     40.21 o 
   6   6   6      194.16      250.74     29.70 o 
   7   6   6        6.01      -13.04     30.73 o 
   8   6   6       53.52       14.63     22.90 o 
  -9   7   6        0.02      -19.78     28.54 o 
  -8   7   6        5.76       17.38     45.63 o 
  -7   7   6       21.48       32.13     24.49 o 
  -5   7   6      351.36      345.68     39.13 o 
  -4   7   6      346.91      393.52     43.48 o 
  -3   7   6      784.35      821.07     43.83 o 
  -2   7   6      254.07      240.41     21.60 o 
  -1   7   6        4.07        8.34      7.83 o 
   0   7   6       77.21       73.90     17.88 o 
   1   7   6       91.33      108.39     22.60 o 
   2   7   6        6.50        9.38     16.55 o 
   3   7   6      217.45      233.39     25.76 o 
   4   7   6       43.96       46.38     15.54 o 
   5   7   6       90.68      108.68     26.08 o 
   6   7   6      365.42      559.94     40.71 o 
   7   7   6       62.30       80.53     26.86 o 
   8   7   6        6.71       19.56     38.03 o 
  -9   8   6       44.16       30.42     39.12 o 
  -8   8   6      124.04       71.72     42.38 o 
  -7   8   6       28.54       56.34     31.47 o 
  -6   8   6       52.61      153.70     26.08 o 
  -5   8   6      189.51      167.36     47.82 o 
  -4   8   6       14.41       19.56     34.77 o 
  -3   8   6      638.77      680.49     39.90 o 
  -2   8   6      134.83      224.22     14.47 o 
  -1   8   6      303.59      312.94     29.84 o 
   0   8   6      177.80      231.90     23.41 o 
   1   8   6     1566.20     1528.72     55.01 o 
   3   8   6       36.40       45.14     26.24 o 
   4   8   6      547.84      628.90     37.09 o 
   5   8   6      234.63      192.13     27.65 o 
   6   8   6       12.15       26.52     25.58 o 
   7   8   6      150.64       74.74     35.25 o 
   8   8   6        8.19       12.65     25.99 o 
  -8   9   6       18.09        8.69     36.88 o 
  -7   9   6       24.62       34.21     28.54 o 
  -6   9   6       22.23       68.09     26.52 o 
  -5   9   6        6.20      -19.56     28.25 o 
  -4   9   6       23.94       -6.52     26.08 o 
  -3   9   6       77.47      121.65     48.90 o 
  -1   9   6        0.46       25.13     13.61 o 
   0   9   6       13.56       25.67     12.70 o 
   1   9   6        6.61       13.27     18.06 o 
   2   9   6      498.19      745.77     52.26 o 
   3   9   6      759.22      799.33     37.72 o 
   4   9   6      290.22      310.39     31.84 o 
   5   9   6        3.59        4.06     22.89 o 
   6   9   6        0.30       -6.72     32.79 o 
   7   9   6        0.78       19.43     31.51 o 
  -8  10   6       41.12       41.19     32.37 o 
  -7  10   6      181.66       79.42     28.40 o 
  -6  10   6      237.44      339.08     45.65 o 
  -5  10   6       16.09       17.38     30.42 o 
  -4  10   6       30.68       53.14     24.49 o 
  -3  10   6       71.28      128.22     39.12 o 
  -1  10   6        0.28       29.77     13.14 o 
   0  10   6       64.27       30.57     13.69 o 
   1  10   6       13.60       37.14     17.86 o 
   2  10   6      499.34      622.77     34.47 o 
   3  10   6       20.90       17.09     14.95 o 
   4  10   6       42.01       76.16     32.16 o 
   5  10   6       21.40       -2.17     40.20 o 
   6  10   6        4.19       56.19     26.08 o 
  -7  11   6       80.56       70.41     32.55 o 
  -6  11   6       42.13       91.27     39.12 o 
  -5  11   6        6.46      -34.77     47.81 o 
  -4  11   6       52.50       19.56     21.51 o 
  -3  11   6        1.61       29.81     23.31 o 
  -2  11   6        1.73       -8.53     24.99 o 
  -1  11   6       39.12       48.86     24.49 o 
   0  11   6      178.75      195.33     22.31 o 
   1  11   6       50.39       76.53     22.94 o 
   2  11   6       29.15      209.48     48.45 o 
   3  11   6      229.79      272.57     69.55 o 
   4  11   6       29.67       43.05     27.66 o 
   5  11   6        1.76       10.86     24.58 o 
   6  11   6       13.14       55.95     32.60 o 
  -6  12   6       13.43       17.38     58.67 o 
  -5  12   6        4.01       26.08     39.11 o 
  -4  12   6        0.04       26.80     27.15 o 
  -3  12   6        0.02       10.19     22.24 o 
  -2  12   6        2.11       28.85     22.24 o 
  -1  12   6      641.42      677.91     57.63 o 
   0  12   6        0.02        4.28     24.32 o 
   1  12   6       12.31       27.49     17.45 o 
   2  12   6       14.99       11.50     16.28 o 
   3  12   6        1.60      -28.25     36.94 o 
   4  12   6       17.86       25.40     24.44 o 
   5  12   6        5.77      -10.51     44.55 o 
  -5  13   6        0.21        4.35     43.46 o 
  -4  13   6        2.27       23.36     32.59 o 
  -3  13   6      187.32      157.58     29.20 o 
  -2  13   6       14.43       13.43     28.54 o 
  -1  13   6        1.12       39.66     49.98 o 
   0  13   6        1.95       -8.28     24.01 o 
   1  13   6       23.51       41.56     24.01 o 
   2  13   6      119.86      196.42     23.24 o 
   3  13   6        0.83        3.88     48.89 o 
  -4  14   6       11.95        2.77     33.39 o 
  -3  14   6       18.06      -10.24     31.29 o 
  -2  14   6       27.91       15.57     37.62 o 
  -1  14   6        4.01      -27.53     27.53 o 
   0  14   6       39.62       35.31     29.34 o 
   1  14   6        1.29      -17.89     35.50 o 
   2  14   6        4.73       73.12     28.39 o 
  -1 -18   7       24.61       20.03     26.29 o 
   0 -18   7       75.60      120.38     67.37 o 
   1 -18   7        1.58        4.35     56.50 o 
   2 -18   7        0.01      -17.38     41.29 o 
  -3 -17   7        1.51        8.39     19.78 o 
  -2 -17   7        4.44       11.22     18.79 o 
  -1 -17   7       31.54       73.83     31.83 o 
   0 -17   7       22.72       41.49     23.36 o 
   1 -17   7        0.12       15.21     36.94 o 
   2 -17   7        4.98       16.68     23.51 o 
   3 -17   7        8.07       -3.12     47.81 o 
   4 -17   7       56.61       48.07     31.83 o 
  -4 -16   7        0.02       -5.01     19.17 o 
  -3 -16   7        3.28       13.19     20.05 o 
  -2 -16   7        3.07       15.77     18.10 o 
  -1 -16   7        8.63        6.15     16.61 o 
   0 -16   7        5.75       53.69     19.61 o 
   1 -16   7        0.66       22.34     32.92 o 
   2 -16   7        1.56       -7.00     19.70 o 
   3 -16   7        0.00      -12.66     21.92 o 
   4 -16   7       15.86       35.68     28.25 o 
   5 -16   7        5.79       -7.31     30.80 o 
  -5 -15   7       19.35       30.30     22.04 o 
  -4 -15   7       79.59       74.89     21.03 o 
  -3 -15   7       73.39       79.84     16.24 o 
  -2 -15   7       72.28       32.65     14.85 o 
  -1 -15   7        1.85       -1.66     14.36 o 
   0 -15   7      159.44      178.63     15.23 o 
   1 -15   7       15.96       27.83     12.81 o 
   2 -15   7        5.18      -17.79     18.69 o 
   3 -15   7       45.78       43.21     22.89 o 
   4 -15   7      147.17       91.92     28.55 o 
   5 -15   7        0.07        9.18     23.78 o 
   6 -15   7        1.67      -30.55     30.55 o 
  -6 -14   7       94.38       65.66     24.26 o 
  -5 -14   7        3.33       -6.16     15.02 o 
  -4 -14   7        4.02       28.63     16.62 o 
  -3 -14   7       57.67       73.86     22.58 o 
  -2 -14   7        1.79      -16.18     16.90 o 
  -1 -14   7       11.79       -1.20     10.91 o 
   0 -14   7        4.59       16.01     11.00 o 
   1 -14   7       13.78       10.23     11.89 o 
   2 -14   7       95.23       76.76     13.88 o 
   3 -14   7       51.07       51.09     13.73 o 
   4 -14   7        4.33       23.09     42.37 o 
   5 -14   7        3.48       -3.52     22.24 o 
   6 -14   7      151.65      158.45     29.94 o 
   7 -14   7        3.11        7.06     21.09 o 
  -7 -13   7        1.31       19.85     28.14 o 
  -6 -13   7      117.07       62.35     29.36 o 
  -5 -13   7        4.66       30.76     20.66 o 
  -4 -13   7       34.53       48.58     24.78 o 
  -3 -13   7      111.10       57.76     18.51 o 
  -2 -13   7       13.93        7.07     10.78 o 
  -1 -13   7        0.00       -1.00     11.16 o 
   0 -13   7      628.34      981.95     36.64 o 
   1 -13   7     1873.87     1918.35     57.87 o 
   2 -13   7      290.32      282.30     16.10 o 
   3 -13   7      108.54      166.20    195.44 o 
   4 -13   7       49.10       48.84     16.16 o 
   5 -13   7        6.95        3.68     19.80 o 
   6 -13   7      106.34       65.20     24.59 o 
   7 -13   7        7.88       25.31     21.64 o 
   8 -13   7       11.81       67.36     29.70 o 
  -8 -12   7       22.61       33.62     28.12 o 
  -7 -12   7      177.06      178.13     30.20 o 
  -6 -12   7        3.36      -11.58     19.51 o 
  -5 -12   7       19.12       -3.26     15.66 o 
  -4 -12   7      261.31      286.33     20.12 o 
  -3 -12   7      523.04      438.51     23.48 o 
  -2 -12   7      418.00      441.90     27.55 o 
  -1 -12   7      582.68      687.72     25.81 o 
   1 -12   7      216.92      200.52     23.10 o 
   2 -12   7     1651.08     1639.93     57.94 o 
   3 -12   7      196.88      175.34     15.77 o 
   4 -12   7      176.42      215.87     17.60 o 
   5 -12   7      262.32      238.81     21.34 o 
   6 -12   7      284.23      371.42     32.81 o 
   7 -12   7      140.88      155.00     23.26 o 
   8 -12   7       32.72       78.63     28.71 o 
  -8 -11   7        0.29       17.17     24.29 o 
  -7 -11   7        1.12        4.51     23.26 o 
  -6 -11   7      123.31      173.06     18.73 o 
  -5 -11   7      296.07      335.14     19.77 o 
  -4 -11   7       61.10      148.50     28.98 o 
  -3 -11   7        0.36       12.62     11.38 o 
  -2 -11   7      112.36      119.13     11.93 o 
  -1 -11   7      328.20      328.64     15.84 o 
   1 -11   7        0.12       11.04      6.30 o 
   2 -11   7        1.13        7.05      8.09 o 
   3 -11   7        7.58        2.59      8.61 o 
   4 -11   7       80.22      141.84     22.90 o 
   5 -11   7       96.88       73.10     14.37 o 
   6 -11   7        0.34      -14.87     14.87 o 
   7 -11   7      249.79      255.48     25.04 o 
   8 -11   7      396.41      347.32     31.38 o 
   9 -11   7       49.17       10.87     34.77 o 
  -9 -10   7      102.66       60.54     26.69 o 
  -8 -10   7      153.02      163.73     25.68 o 
  -7 -10   7       95.63       65.35     33.26 o 
  -6 -10   7      150.15      138.56     23.24 o 
  -5 -10   7       27.86       11.92     14.18 o 
  -4 -10   7      104.19      176.91     21.31 o 
  -3 -10   7        0.22       -4.91      7.91 o 
  -2 -10   7       26.06       22.22      9.68 o 
  -1 -10   7       85.49      124.26     17.33 o 
   0 -10   7      625.85      749.35     20.30 o 
   1 -10   7     1032.06     1009.86     52.86 o 
   2 -10   7      144.81      148.30     11.69 o 
   3 -10   7        4.04       -0.99      6.56 o 
   4 -10   7      417.35      578.91     27.55 o 
   5 -10   7      292.47      237.24     18.74 o 
   6 -10   7       96.22       99.64     13.62 o 
   7 -10   7      293.16      289.33     21.35 o 
   8 -10   7       19.84       29.16     19.18 o 
   9 -10   7      190.49      239.08     41.30 o 
  -9  -9   7       29.25       -4.00     25.26 o 
  -8  -9   7      134.53       86.54     24.44 o 
  -7  -9   7      156.67      127.24     25.33 o 
  -6  -9   7       95.14      125.27     25.17 o 
  -5  -9   7      621.75      745.89     55.85 o 
  -4  -9   7      570.26      625.90     58.55 o 
  -3  -9   7      240.34      265.79     33.44 o 
  -2  -9   7      909.31      851.76     36.76 o 
  -1  -9   7       99.89      133.87      9.88 o 
   1  -9   7     2454.81     2178.35     58.46 o 
   2  -9   7      498.10      479.93     21.61 o 
   3  -9   7      474.32      429.55     24.50 o 
   4  -9   7        9.78        3.33      5.58 o 
   5  -9   7        4.03        8.78      7.27 o 
   6  -9   7       23.50       30.98     13.17 o 
   7  -9   7      185.84      172.83     20.74 o 
   8  -9   7      450.07      759.07     42.76 o 
   9  -9   7       92.14      102.14     45.64 o 
  -9  -8   7       15.54       38.50     24.20 o 
  -8  -8   7       28.99       50.85     21.86 o 
  -7  -8   7       58.86       88.70     26.03 o 
  -6  -8   7        1.63       12.99     19.21 o 
  -5  -8   7        0.09       16.12     13.53 o 
  -4  -8   7       71.60      214.81     42.95 o 
  -3  -8   7      327.06      359.39     24.75 o 
  -2  -8   7       73.61       71.50      9.72 o 
  -1  -8   7      164.47      152.25     10.84 o 
   1  -8   7     3896.84     3661.99    303.40 o 
   2  -8   7      967.09      977.96     23.85 o 
   3  -8   7      257.62      246.46     14.38 o 
   5  -8   7      202.50      240.27     22.71 o 
   6  -8   7     1694.22     1808.08     50.11 o 
   7  -8   7      644.71      595.53     28.35 o 
   8  -8   7        1.78        1.69     12.70 o 
   9  -8   7        2.59       -8.69     28.25 o 
 -10  -7   7        4.31        4.81     34.16 o 
  -9  -7   7      101.26       98.39     35.72 o 
  -8  -7   7      359.93      508.93     37.86 o 
  -7  -7   7       50.31       74.79     19.33 o 
  -6  -7   7      257.77      275.05     28.42 o 
  -5  -7   7      138.78      148.25     36.78 o 
  -4  -7   7      863.05      949.12     60.47 o 
  -3  -7   7     1012.37     1050.43     37.19 o 
  -2  -7   7     1147.12     1176.80     31.17 o 
  -1  -7   7     1819.18     1743.80     51.39 o 
   0  -7   7      821.07      820.49     18.72 o 
   1  -7   7      114.40      137.04      9.77 o 
   2  -7   7      820.25      755.06     34.56 o 
   3  -7   7      461.51      524.79     26.68 o 
   4  -7   7       64.57       60.71      5.32 o 
   5  -7   7      109.54      109.07     11.24 o 
   6  -7   7       12.14       12.04      7.73 o 
   7  -7   7       68.33       94.45     19.76 o 
   8  -7   7     1786.82     2012.53     83.73 o 
   9  -7   7        0.79        3.09     21.30 o 
  10  -7   7      111.29       80.41     43.46 o 
 -10  -6   7        5.95       -9.19     32.16 o 
  -9  -6   7       90.39      133.09     37.00 o 
  -8  -6   7      112.30      112.76     28.63 o 
  -7  -6   7       16.54       39.82     17.53 o 
  -6  -6   7      906.85      860.03     41.05 o 
  -5  -6   7        0.59       34.32     20.38 o 
  -4  -6   7      403.35      509.89     24.25 o 
  -3  -6   7     1353.06     1228.15     41.33 o 
  -2  -6   7        9.54       16.57      7.63 o 
  -1  -6   7     1411.40     1375.35     41.54 o 
   0  -6   7    11965.86    12001.27    224.31 o 
   1  -6   7     1224.37     1192.72     51.49 o 
   2  -6   7      431.95      427.97     20.39 o 
   3  -6   7     1203.75     1453.93    176.39 o 
   4  -6   7     1182.98     1140.73     28.79 o 
   5  -6   7      837.62      886.14     48.69 o 
   6  -6   7      520.88      476.86     16.53 o 
   7  -6   7      737.78      797.33     23.45 o 
   9  -6   7        0.13       11.09     19.76 o 
  10  -6   7       49.04       60.85     45.63 o 
 -10  -5   7       73.72       74.81     89.10 o 
  -9  -5   7        9.78      195.84     55.25 o 
  -8  -5   7       61.75       74.27     21.58 o 
  -7  -5   7      558.59      590.68     31.59 o 
  -6  -5   7      558.70      542.53     42.27 o 
  -5  -5   7        0.21      161.82    539.08 o 
  -4  -5   7     3229.37     3866.57    123.23 o 
  -3  -5   7      169.50      195.88     21.02 o 
  -2  -5   7     7787.03     7407.52    159.80 o 
  -1  -5   7      870.53      792.49    221.42 o 
   1  -5   7     1612.82     1715.07     56.63 o 
   2  -5   7     4890.40     4779.08    185.93 o 
   3  -5   7      235.89      242.04     11.81 o 
   4  -5   7      851.47     1217.22     52.83 o 
   5  -5   7        0.55        9.06     11.04 o 
   6  -5   7        7.32       -5.38      8.12 o 
   7  -5   7      394.13      365.49     19.37 o 
   8  -5   7      149.05      130.85     16.44 o 
   9  -5   7       17.78       -4.40     17.03 o 
  10  -5   7       27.83       45.63     34.77 o 
 -10  -4   7        0.52      -19.74     44.55 o 
  -8  -4   7       85.00      242.51     38.52 o 
  -7  -4   7      321.79      388.35     33.26 o 
  -6  -4   7       42.09       43.23     11.50 o 
  -5  -4   7        2.64      115.48     29.17 o 
  -4  -4   7      252.63      287.45     15.16 o 
  -3  -4   7       22.80       15.02      7.62 o 
  -2  -4   7      777.67      729.43     16.07 o 
  -1  -4   7       96.48      109.67     13.14 o 
   0  -4   7     5418.39     4868.14     98.12 o 
   1  -4   7     6823.95     7117.75    125.89 o 
   2  -4   7     1317.58     1583.65    121.55 o 
   3  -4   7      133.74      150.71     12.39 o 
   5  -4   7      346.07      352.14     28.06 o 
   6  -4   7     3259.72     3197.61    133.57 o 
   7  -4   7     1123.38      989.55     32.91 o 
   8  -4   7      266.42      265.31     17.77 o 
   9  -4   7        2.07       15.77     16.69 o 
  10  -4   7        1.20       30.42     34.77 o 
 -10  -3   7       19.11       91.56     64.10 o 
  -9  -3   7        5.64       78.83     19.76 o 
  -8  -3   7     2041.55     2194.96    123.22 o 
  -7  -3   7       30.64       39.70     14.91 o 
  -6  -3   7      161.49      164.35     15.02 o 
  -5  -3   7       85.18      113.13     15.37 o 
  -4  -3   7     1103.39     1012.20     29.54 o 
  -3  -3   7       16.65       21.53      5.81 o 
  -2  -3   7        2.66        8.69      5.18 o 
  -1  -3   7      203.36      163.03     77.15 o 
   1  -3   7        3.90        3.56      5.51 o 
   2  -3   7     1346.31     1362.83     26.68 o 
   3  -3   7       99.70      114.19      5.44 o 
   4  -3   7     1467.91     2008.89     40.45 o 
   5  -3   7       60.79       92.37     14.58 o 
   6  -3   7      275.26      289.33     13.00 o 
   7  -3   7        0.06        7.77     11.60 o 
   8  -3   7      775.18      990.40     36.73 o 
   9  -3   7       66.26      119.22     24.52 o 
  10  -3   7       44.89       23.90     36.94 o 
 -10  -2   7        4.21       20.64     26.12 o 
  -9  -2   7       28.48       21.01     27.32 o 
  -8  -2   7       48.95       38.80     12.54 o 
  -7  -2   7       17.94       24.08     13.21 o 
  -6  -2   7      451.02      431.95     28.88 o 
  -5  -2   7      625.28      676.04     29.61 o 
  -4  -2   7     1725.95     1672.31     44.44 o 
  -3  -2   7      178.32      202.68      8.66 o 
  -2  -2   7       33.80       23.73      5.49 o 
  -1  -2   7     1188.64     1253.98     37.87 o 
   0  -2   7      909.56     1378.31     30.75 o 
   1  -2   7      117.23      186.95      9.13 o 
   2  -2   7      220.17      169.07      5.39 o 
   3  -2   7       66.07       58.27      7.25 o 
   5  -2   7      897.45      826.77     24.70 o 
   6  -2   7      647.98      599.01     19.94 o 
   7  -2   7      633.73      681.22     34.86 o 
   8  -2   7      156.86      252.48     18.44 o 
   9  -2   7        1.26       12.65     18.37 o 
  10  -2   7        1.53       -6.52     36.94 o 
 -10  -1   7        7.70       11.62     37.62 o 
  -9  -1   7        0.00        1.37     15.65 o 
  -8  -1   7        0.77       10.28     12.22 o 
  -7  -1   7      762.78      701.83     34.85 o 
  -6  -1   7      175.50      167.04     17.85 o 
  -5  -1   7       31.03      304.26     54.30 o 
  -3  -1   7      574.25      558.83     18.54 o 
  -2  -1   7     3137.94     3185.14     56.55 o 
  -1  -1   7     2164.58     2093.26     38.42 o 
   0  -1   7     1305.06     1221.34     24.82 o 
   1  -1   7      542.66      499.80     12.69 o 
   2  -1   7      187.66      186.32     10.74 o 
   3  -1   7      131.61      135.62      6.92 o 
   4  -1   7      340.40      389.82     10.33 o 
   5  -1   7      156.76      154.69     12.87 o 
   6  -1   7       76.11       71.46      8.14 o 
   7  -1   7       98.51      106.98     13.48 o 
   8  -1   7      121.82      150.51     19.76 o 
   9  -1   7       12.40       41.03     18.55 o 
  10  -1   7        2.09       82.57     56.50 o 
 -10   0   7      177.92      144.26     53.25 o 
  -9   0   7        6.18       16.24     20.26 o 
  -8   0   7        2.59       32.03     12.86 o 
  -7   0   7      100.81      113.56     23.43 o 
  -6   0   7        0.88       11.15     14.41 o 
  -5   0   7      108.35       89.56     19.01 o 
  -3   0   7     1100.78      966.35     27.18 o 
  -2   0   7       17.38       16.24      4.79 o 
  -1   0   7      913.11      678.09     22.97 o 
   1   0   7    20652.28    21845.98    409.28 o 
   2   0   7     2692.52     2724.35     48.22 o 
   3   0   7      600.37      571.36     16.32 o 
   5   0   7      484.10      464.05     16.09 o 
   6   0   7     1788.23     1821.92    104.10 o 
   7   0   7       22.45      113.74     36.07 o 
   8   0   7      548.89      703.95     59.01 o 
   9   0   7        2.14        1.63     23.61 o 
  10   0   7       17.04       33.84     32.16 o 
 -10   1   7       99.21       99.81     30.77 o 
  -9   1   7      240.84      240.91     23.70 o 
  -7   1   7      343.08      266.44     18.45 o 
  -6   1   7      300.76      315.25     36.09 o 
  -5   1   7      248.18      246.58     14.70 o 
  -4   1   7      159.05      249.06     19.45 o 
  -3   1   7     2025.07     1947.72     75.62 o 
  -2   1   7      942.19     1037.45     23.40 o 
  -1   1   7     4834.53     4933.03    110.10 o 
   0   1   7     3008.14     2814.71     47.17 o 
   1   1   7     1624.37     1605.28     42.36 o 
   2   1   7     1922.63     1819.34     38.46 o 
   3   1   7     3188.89     3309.36     65.82 o 
   5   1   7     1490.01     1349.50     62.62 o 
   6   1   7      230.17      214.83     15.76 o 
   7   1   7       14.44        9.17     13.13 o 
   9   1   7       15.18       12.24     15.90 o 
  10   1   7       82.95       95.10     28.71 o 
 -10   2   7      127.67      126.96     30.01 o 
  -9   2   7      512.25      486.97     43.49 o 
  -8   2   7      470.16      488.25     32.89 o 
  -7   2   7      500.43      454.39     26.63 o 
  -6   2   7       23.31       18.79     11.92 o 
  -5   2   7     3153.88     2971.47     75.07 o 
  -3   2   7      101.34      131.52     13.49 o 
  -2   2   7      267.44      240.34     11.42 o 
  -1   2   7      199.37      219.41     67.30 o 
   1   2   7     2156.68     1885.78     40.57 o 
   2   2   7      810.26      791.70     16.87 o 
   3   2   7      680.64      558.21     14.93 o 
   4   2   7        3.51       23.61      5.39 o 
   5   2   7       72.39       83.20     19.13 o 
   6   2   7        6.97       11.14     10.77 o 
   7   2   7     1029.38     1007.46     46.04 o 
   8   2   7        0.50       13.53     24.98 o 
   9   2   7       14.33        9.81     22.51 o 
 -10   3   7       30.28       19.92     21.41 o 
  -9   3   7      653.30      673.30     41.43 o 
  -8   3   7       28.94       58.93     25.99 o 
  -7   3   7     2245.56     2231.82     88.62 o 
  -6   3   7      140.93      131.96     11.74 o 
  -5   3   7      431.85      411.12     28.67 o 
  -3   3   7       44.66       27.07      6.25 o 
  -2   3   7     3908.40     3743.31     79.36 o 
  -1   3   7      875.91      920.94     29.55 o 
   1   3   7      301.25      272.94     14.27 o 
   2   3   7        3.73       -1.32      4.85 o 
   3   3   7      126.93      112.91      6.81 o 
   4   3   7     1218.39     1032.30     46.89 o 
   5   3   7      242.31      277.11     20.87 o 
   6   3   7      692.04      625.15     31.26 o 
   7   3   7       45.77       46.23     25.04 o 
   8   3   7      819.86      884.16     48.28 o 
   9   3   7        6.52       11.04     24.29 o 
 -10   4   7      127.56       95.53     36.50 o 
  -9   4   7      185.71      179.15     29.70 o 
  -8   4   7       32.92       42.48     22.05 o 
  -7   4   7       24.44       30.99     20.64 o 
  -6   4   7        3.16       -2.93     16.45 o 
  -5   4   7      319.91      320.94     13.46 o 
  -3   4   7      689.94      509.75     70.71 o 
  -2   4   7       18.07        3.22      8.19 o 
  -1   4   7      673.39      666.44     27.64 o 
   0   4   7      577.54      701.43     20.27 o 
   1   4   7     6417.66     6289.06    243.58 o 
   2   4   7      110.74      115.48      7.25 o 
   3   4   7      103.02      120.03     12.33 o 
   4   4   7       25.79       21.79      5.45 o 
   5   4   7      122.64      105.75     12.65 o 
   6   4   7     1166.33     1213.25    100.11 o 
   7   4   7      619.49      513.13     40.23 o 
   8   4   7       32.09       12.37     19.80 o 
   9   4   7        4.79       23.10     22.39 o 
 -10   5   7       93.07       83.31     38.03 o 
  -9   5   7       77.32       68.17     65.19 o 
  -8   5   7      296.30      405.91     71.73 o 
  -7   5   7       75.26      108.76     33.68 o 
  -6   5   7      443.07      493.90     69.58 o 
  -5   5   7       11.95        9.22      5.95 o 
  -4   5   7      287.73      302.20     14.39 o 
  -3   5   7      137.98      114.18     18.47 o 
  -2   5   7     1348.78     1494.87     43.58 o 
  -1   5   7       89.23       80.05     10.13 o 
   0   5   7      689.70      929.76     62.73 o 
   1   5   7       50.19       49.32     15.48 o 
   2   5   7      316.34      305.80     23.41 o 
   3   5   7       58.20       71.98      8.04 o 
   5   5   7       52.32       22.68     17.62 o 
   6   5   7      824.60      778.50     52.21 o 
   7   5   7        3.36       12.18     23.68 o 
   8   5   7       49.35      286.24     66.28 o 
  -9   6   7       28.30        2.74     35.24 o 
  -8   6   7      160.41       90.20     32.27 o 
  -7   6   7        3.67        2.55     21.30 o 
  -6   6   7      168.50      140.91     31.52 o 
  -5   6   7      324.13      402.19     48.05 o 
  -3   6   7       92.55       79.99     15.78 o 
  -2   6   7        5.12       26.16     10.78 o 
  -1   6   7       13.25       15.59     10.32 o 
   0   6   7      255.94      659.52     84.74 o 
   1   6   7        0.64       24.66     11.37 o 
   2   6   7      224.42      231.80     13.07 o 
   3   6   7        4.21       -0.65     11.23 o 
   4   6   7      147.90       98.54     16.57 o 
   5   6   7      167.34      190.74     39.12 o 
   6   6   7      114.11      120.92     26.08 o 
   7   6   7      197.47      268.44     53.25 o 
   8   6   7       13.37       48.55     28.71 o 
  -9   7   7        4.74       22.23     26.86 o 
  -8   7   7       69.91       92.46     25.32 o 
  -7   7   7       86.04       77.33     26.53 o 
  -6   7   7      306.15      278.30     29.24 o 
  -5   7   7       23.99       27.21     17.62 o 
  -4   7   7      246.93      258.68     39.13 o 
  -3   7   7        4.45       35.85     15.37 o 
  -2   7   7      147.51      128.89     23.84 o 
  -1   7   7      110.75      145.51     18.60 o 
   0   7   7      259.89      272.35     16.79 o 
   1   7   7       54.85       44.09     10.78 o 
   2   7   7      396.54      404.53     21.35 o 
   3   7   7       36.59       52.66     16.51 o 
   4   7   7       48.80      159.82     24.99 o 
   5   7   7        7.15        8.20     20.94 o 
   6   7   7        0.06        0.80     29.07 o 
   7   7   7       10.19        7.24     32.16 o 
   8   7   7      182.68      111.99     35.86 o 
  -9   8   7        0.96      -22.60     32.54 o 
  -8   8   7       59.58      105.40     27.66 o 
  -7   8   7       21.67       45.63     24.59 o 
  -6   8   7        0.75      -29.19     29.19 o 
  -5   8   7      103.92      139.09     43.47 o 
  -4   8   7      178.29      263.00     34.78 o 
  -3   8   7       48.95       51.07     18.44 o 
  -2   8   7        7.26       19.54     10.25 o 
  -1   8   7      365.91      464.35     48.98 o 
   0   8   7      137.66      196.21     26.78 o 
   1   8   7      822.88      820.79     42.19 o 
   2   8   7       10.25       -4.15     16.08 o 
   3   8   7     3087.45     3146.56    107.53 o 
   4   8   7        0.47       32.94     42.37 o 
   5   8   7      195.98      219.92     44.56 o 
   6   8   7      356.44      265.09     40.22 o 
   7   8   7       38.06        6.99     28.15 o 
  -8   9   7       75.84       22.82     27.66 o 
  -7   9   7      231.32      249.58     34.95 o 
  -6   9   7      208.42      186.09     54.34 o 
  -5   9   7        0.19       23.90     30.42 o 
  -4   9   7      122.89      215.16     39.12 o 
  -3   9   7       56.41       59.62     22.44 o 
  -2   9   7      121.31      143.75     25.59 o 
  -1   9   7        1.03       -4.35     13.03 o 
   0   9   7      657.94      925.33     44.35 o 
   1   9   7     1108.04     1283.15     44.35 o 
   2   9   7        6.56      -19.21     19.21 o 
   3   9   7       19.93       51.22     26.08 o 
   4   9   7       47.27       17.22     20.70 o 
   5   9   7        1.18       16.71     22.24 o 
   6   9   7        0.79       -1.78     33.39 o 
   7   9   7       14.35        9.20     25.99 o 
  -7  10   7       38.45       -2.26     56.50 o 
  -6  10   7        7.57       14.26     24.44 o 
  -5  10   7       80.66       80.41     47.81 o 
  -4  10   7       59.86       91.27     43.46 o 
  -3  10   7       51.49       42.08     24.49 o 
  -2  10   7       26.96       51.34     39.11 o 
  -1  10   7        0.03        0.77     25.99 o 
   0  10   7       11.08       22.02     13.20 o 
   1  10   7       78.42      117.75     21.76 o 
   2  10   7       89.85       85.23     29.31 o 
   3  10   7      152.29       61.89     30.62 o 
   4  10   7        0.79       52.77     26.59 o 
   5  10   7       57.19       81.56     25.99 o 
   6  10   7        3.32      -39.11     54.32 o 
  -7  11   7       10.23       32.83     35.50 o 
  -6  11   7        8.55       -8.69     54.32 o 
  -5  11   7        9.01        4.35     34.77 o 
  -4  11   7        5.70        3.00     22.24 o 
  -3  11   7        1.31        6.89     22.24 o 
  -2  11   7        6.64      -16.88     29.93 o 
  -1  11   7       17.80       28.78     28.40 o 
   0  11   7       19.03       84.45     28.40 o 
   1  11   7        6.12        6.18     17.49 o 
   2  11   7       16.25       27.07     21.74 o 
   3  11   7        0.63        5.62     21.92 o 
   4  11   7        5.26       -9.46     25.99 o 
   5  11   7        9.92      -13.04     54.32 o 
  -6  12   7       37.48       36.94     43.46 o 
  -5  12   7       24.01        6.52     39.11 o 
  -4  12   7        2.74       17.26     25.99 o 
  -3  12   7        7.55        0.77     23.78 o 
  -2  12   7       87.51      104.31     44.55 o 
  -1  12   7        0.03       -6.52     22.89 o 
   0  12   7      162.50      141.49     51.07 o 
   1  12   7      259.42      237.76     47.82 o 
   2  12   7       70.63       57.43     35.50 o 
   3  12   7      123.22       93.61     31.25 o 
   4  12   7        0.77        6.52     54.32 o 
  -5  13   7       12.97        4.35     45.63 o 
  -4  13   7       10.44        9.17     27.15 o 
  -3  13   7       86.85      101.58     29.94 o 
  -2  13   7       19.84       43.16     31.74 o 
  -1  13   7       22.70       -9.24     36.49 o 
   0  13   7       23.69       20.21     30.62 o 
   1  13   7        0.54      -22.82     24.01 o 
   2  13   7       59.65       76.37     37.44 o 
   3  13   7        8.17        8.69     39.11 o 
  -2  14   7        0.59      -17.91     41.29 o 
  -1  14   7        3.07       36.35     33.39 o 
   0  14   7        0.34       22.04     31.29 o 
  -1 -18   8        7.78       32.87     24.02 o 
   0 -18   8       30.01       -4.96     55.41 o 
   1 -18   8       15.60       -4.35     41.29 o 
   2 -18   8       39.13       34.77     58.67 o 
  -3 -17   8       33.54       31.05     20.24 o 
  -2 -17   8       13.71       24.89     19.76 o 
  -1 -17   8        6.19        2.19     24.58 o 
   0 -17   8        1.73       12.06     18.41 o 
   1 -17   8       26.02        5.35     20.07 o 
   2 -17   8        3.54       23.90     27.66 o 
   3 -17   8       53.97       63.95     34.77 o 
   4 -17   8       45.67       87.23     44.55 o 
  -4 -16   8        0.43       22.12     19.64 o 
  -3 -16   8        8.39       23.74     17.89 o 
  -2 -16   8        4.97        7.03     17.09 o 
  -1 -16   8       47.50       58.67     20.07 o 
   0 -16   8        6.94        4.69     20.57 o 
   1 -16   8       69.67       52.26     15.75 o 
   2 -16   8      179.13      160.44     20.42 o 
   3 -16   8        1.21        9.67     21.30 o 
   4 -16   8       75.27       37.57     28.71 o 
   5 -16   8       39.35       10.91     36.78 o 
  -5 -15   8       25.96       22.50     20.87 o 
  -4 -15   8        1.29       -8.90     18.57 o 
  -3 -15   8       21.91       38.01     18.34 o 
  -2 -15   8       24.71       82.58     17.43 o 
  -1 -15   8       16.31       21.21     14.94 o 
   0 -15   8       29.73       28.29     10.87 o 
   1 -15   8       71.23       94.49     14.58 o 
   2 -15   8       70.41       60.76     23.03 o 
   3 -15   8       39.66       52.71     29.34 o 
   4 -15   8        0.84       31.17     34.77 o 
   5 -15   8        1.83       32.30     26.93 o 
   6 -15   8      124.71       91.85     30.43 o 
  -6 -14   8       30.51       13.75     25.75 o 
  -5 -14   8        3.05       10.12     23.84 o 
  -4 -14   8      127.62      100.88     19.67 o 
  -3 -14   8        1.81        8.16     14.97 o 
  -2 -14   8       13.29       13.56      9.64 o 
  -1 -14   8       66.30       41.87     12.47 o 
   0 -14   8       75.97       87.52     12.13 o 
   1 -14   8      472.40      479.62     36.41 o 
   2 -14   8      224.89      296.68     45.34 o 
   3 -14   8       17.82       -6.58     13.22 o 
   4 -14   8       21.20       30.07     15.17 o 
   5 -14   8       53.13       67.32     33.77 o 
   6 -14   8       70.82       65.95     37.44 o 
   7 -14   8       32.79        6.93     30.06 o 
  -7 -13   8        0.38       32.10     22.98 o 
  -6 -13   8        0.98      -17.86     17.86 o 
  -5 -13   8       12.95       41.61     16.03 o 
  -4 -13   8      481.73      422.82     43.62 o 
  -3 -13   8      199.50      270.24     19.63 o 
  -2 -13   8      120.73      152.67     14.61 o 
  -1 -13   8      844.13      817.74     28.18 o 
   0 -13   8      910.77      911.27     33.11 o 
   1 -13   8       15.66       95.10     25.48 o 
   2 -13   8       26.97      203.69     58.25 o 
   3 -13   8       32.86       45.38     14.12 o 
   4 -13   8        5.14       -8.69     34.77 o 
   5 -13   8       45.13       55.83     19.80 o 
   6 -13   8       37.78      169.83     47.81 o 
   7 -13   8      330.59      266.71     53.96 o 
  -8 -12   8        0.01      -27.94     27.94 o 
  -7 -12   8      103.78      112.69     28.35 o 
  -6 -12   8       96.74       98.55     22.80 o 
  -5 -12   8      152.99      194.95     29.92 o 
  -4 -12   8      452.61      432.60     18.10 o 
  -3 -12   8       84.54       91.03     11.86 o 
  -2 -12   8        6.28       51.10     12.06 o 
  -1 -12   8      583.33      593.77     22.00 o 
   0 -12   8     2232.48     2165.18     59.18 o 
   1 -12   8      145.15      130.50      9.84 o 
   2 -12   8       27.14       23.41      8.51 o 
   3 -12   8       14.70       27.46     16.69 o 
   4 -12   8        3.42        5.40     15.50 o 
   5 -12   8       37.12       53.69     26.49 o 
   6 -12   8      606.68      689.72     71.76 o 
   7 -12   8       43.07       31.51     38.16 o 
   8 -12   8       87.08       84.60     22.14 o 
  -8 -11   8       66.83       72.99     25.89 o 
  -7 -11   8        0.22       50.57     22.30 o 
  -6 -11   8      591.13      559.05     34.30 o 
  -5 -11   8     1539.82     1515.66     61.12 o 
  -4 -11   8       59.88       76.58     11.83 o 
  -3 -11   8      501.94      553.98     21.42 o 
  -2 -11   8        0.44      106.00     35.50 o 
  -1 -11   8      411.90      401.87     28.23 o 
   0 -11   8       79.58       85.88     14.26 o 
   1 -11   8      340.74      288.81     12.95 o 
   2 -11   8      306.54      287.96     25.32 o 
   3 -11   8      269.58      274.47     19.06 o 
   4 -11   8       28.06       25.51     12.91 o 
   5 -11   8        0.01      150.15     62.44 o 
   6 -11   8       18.15       56.68     17.30 o 
   7 -11   8      409.07      422.19     52.68 o 
   8 -11   8       36.70       36.04     18.59 o 
  -8 -10   8        0.06       -5.05     22.56 o 
  -7 -10   8      457.71      421.31     44.19 o 
  -6 -10   8       52.62       71.52     24.52 o 
  -5 -10   8        2.33       -8.90     13.97 o 
  -4 -10   8       86.40       82.54     43.46 o 
  -3 -10   8        0.08       18.65     10.46 o 
  -2 -10   8        2.80       10.59      9.24 o 
  -1 -10   8      308.85      246.55     12.80 o 
   0 -10   8      109.42      112.71      8.86 o 
   1 -10   8      185.36      329.90     41.78 o 
   2 -10   8      350.32     1193.89    156.98 o 
   3 -10   8      517.65      576.78     30.45 o 
   4 -10   8        1.40       -3.97     15.28 o 
   5 -10   8      605.05      633.35     79.34 o 
   6 -10   8       34.16       78.54     14.43 o 
   7 -10   8      214.57      218.39     32.63 o 
   8 -10   8      492.67      450.51     43.67 o 
   9 -10   8      310.75      343.45     52.17 o 
  -9  -9   8        0.21       14.90     21.75 o 
  -8  -9   8      348.37      286.30     47.50 o 
  -7  -9   8       36.35      102.07     33.31 o 
  -6  -9   8      500.69      596.38     36.92 o 
  -5  -9   8       62.30       47.19     14.18 o 
  -4  -9   8       44.13       58.19     15.43 o 
  -3  -9   8      642.32      726.25     65.56 o 
  -2  -9   8        1.37      188.85     35.90 o 
  -1  -9   8       85.25       83.94     13.12 o 
   0  -9   8     1450.17     1319.13     52.45 o 
   1  -9   8      603.08      592.25     14.85 o 
   3  -9   8       34.31       20.75     12.67 o 
   4  -9   8       52.18       32.72     22.57 o 
   5  -9   8      167.95      381.62     73.99 o 
   6  -9   8        1.11       16.77     13.21 o 
   7  -9   8        9.92       12.07     14.64 o 
   8  -9   8      379.10      337.17     20.36 o 
   9  -9   8      126.78      156.88     31.26 o 
  -9  -8   8      162.86      105.63     29.40 o 
  -8  -8   8        6.11       24.29     20.16 o 
  -7  -8   8       95.83      193.73     22.95 o 
  -6  -8   8       39.83      100.81     32.47 o 
  -5  -8   8      108.12       91.89     16.52 o 
  -4  -8   8       43.82       34.42     13.98 o 
  -3  -8   8      252.11      261.16     23.06 o 
  -2  -8   8     2319.22     2192.87    114.31 o 
  -1  -8   8      109.83      111.45      8.96 o 
   0  -8   8      691.87      747.09     23.64 o 
   1  -8   8     1424.66     1784.36     62.22 o 
   2  -8   8      310.73      617.01    152.09 o 
   3  -8   8      654.32      621.01     49.61 o 
   4  -8   8      268.93      312.12     35.41 o 
   5  -8   8      596.51      587.07     18.91 o 
   7  -8   8      785.92      791.26     42.07 o 
   8  -8   8      261.65      230.45     21.75 o 
   9  -8   8      451.15      406.01     29.58 o 
  -9  -7   8      134.34       74.88     24.65 o 
  -8  -7   8       61.77       59.70     30.49 o 
  -7  -7   8      457.38      565.12     30.91 o 
  -6  -7   8       55.49       71.94     16.29 o 
  -5  -7   8       24.72       17.87     13.50 o 
  -4  -7   8      557.41      598.25     33.32 o 
  -3  -7   8       37.93       91.87     21.73 o 
  -2  -7   8      330.73      342.34     14.30 o 
  -1  -7   8      205.07      190.68     20.58 o 
   0  -7   8        3.00        1.39      6.02 o 
   1  -7   8      407.60     1450.28    189.39 o 
   2  -7   8      327.22      402.49     38.60 o 
   3  -7   8     1032.73     1100.26     65.05 o 
   4  -7   8      462.76      436.71     16.29 o 
   5  -7   8       45.51       49.91     12.63 o 
   6  -7   8      113.68      121.85      9.26 o 
   7  -7   8      706.61      675.68     29.82 o 
   8  -7   8       46.15       30.42     15.37 o 
   9  -7   8      146.58      193.03     24.89 o 
 -10  -6   8       14.55       63.34     38.03 o 
  -9  -6   8        0.67       -1.10     22.14 o 
  -8  -6   8       16.33        3.51     22.05 o 
  -7  -6   8      404.86      386.47     29.66 o 
  -6  -6   8       51.36       52.94     14.78 o 
  -5  -6   8      851.29      810.14     61.19 o 
  -4  -6   8       66.07       42.57     11.06 o 
  -3  -6   8      305.40      431.52    125.32 o 
  -2  -6   8      893.03      901.95     26.40 o 
  -1  -6   8     2549.83     2530.39     55.64 o 
   0  -6   8     2878.87     2607.76     57.82 o 
   1  -6   8      797.39      649.48     25.47 o 
   2  -6   8        0.09      116.70     50.55 o 
   3  -6   8     1099.41     1033.36     49.03 o 
   4  -6   8       58.90       58.67      2.84 o 
   5  -6   8      493.00      631.77     86.88 o 
   6  -6   8      702.13      787.14     42.70 o 
   7  -6   8       97.03       72.21     11.02 o 
   8  -6   8       90.87       78.01     21.97 o 
   9  -6   8       21.62       64.40     23.86 o 
  10  -6   8      174.99      232.55     52.16 o 
 -10  -5   8       34.12        1.06     26.86 o 
  -9  -5   8       97.28      116.38     37.63 o 
  -8  -5   8      819.82      780.27     42.26 o 
  -6  -5   8       87.61       84.82     23.06 o 
  -5  -5   8       81.18       53.41     13.61 o 
  -4  -5   8       26.82       32.98     10.51 o 
  -2  -5   8      123.91      176.69     14.20 o 
  -1  -5   8      164.68      154.55     11.04 o 
   0  -5   8     1407.89     1404.44     32.74 o 
   1  -5   8       52.45      157.95    107.60 o 
   3  -5   8     3394.11     3234.08     68.58 o 
   4  -5   8       20.52       34.24      7.23 o 
   5  -5   8      515.16      526.71     28.67 o 
   6  -5   8       34.33       71.11     11.29 o 
   7  -5   8      470.80      422.38     28.21 o 
   8  -5   8       42.54       34.52     24.64 o 
   9  -5   8       31.15       35.71     17.38 o 
  10  -5   8       61.15      180.37     41.29 o 
 -10  -4   8       15.68      -14.55     31.74 o 
  -9  -4   8       11.72        0.12     21.99 o 
  -8  -4   8      103.66      133.07     14.98 o 
  -6  -4   8      244.42      201.67     14.27 o 
  -5  -4   8      239.51      276.04     22.26 o 
  -4  -4   8      113.08      125.75     12.86 o 
  -3  -4   8        8.10       34.95      7.37 o 
  -2  -4   8     5565.73     4927.70    137.71 o 
  -1  -4   8     2039.59     1614.54     36.09 o 
   0  -4   8     7682.52     7569.70    149.86 o 
   1  -4   8     8940.56     9055.33    187.36 o 
   2  -4   8      467.97      516.77     26.66 o 
   3  -4   8       99.01      137.32     22.27 o 
   4  -4   8      138.20      159.91      9.88 o 
   5  -4   8     1585.34     1468.14     45.94 o 
   7  -4   8      810.13      809.22     39.56 o 
   8  -4   8        1.82       -5.43     13.04 o 
   9  -4   8       17.94       45.10     27.66 o 
  10  -4   8      158.04      204.29     43.47 o 
 -10  -3   8       63.32       49.38     31.74 o 
  -9  -3   8      116.09      107.33     19.74 o 
  -8  -3   8       22.26       47.74     16.31 o 
  -7  -3   8     1429.52     1425.33     48.69 o 
  -6  -3   8       17.28       30.56      9.92 o 
  -5  -3   8       13.95       17.68     10.11 o 
  -4  -3   8        0.26        5.99     20.61 o 
  -3  -3   8     6768.42    10460.50    305.55 o 
  -2  -3   8    10267.64    10113.51    199.29 o 
  -1  -3   8       83.28       91.16      6.32 o 
   0  -3   8      635.75      629.46     15.61 o 
   1  -3   8      628.19      650.51     22.01 o 
   2  -3   8     3542.77     4114.43    101.20 o 
   3  -3   8       57.04       52.71      7.86 o 
   4  -3   8     1928.56     1903.01     64.21 o 
   5  -3   8        0.16       -2.15      5.33 o 
   6  -3   8      240.20      313.56     13.84 o 
   7  -3   8     1556.28     1510.80     55.00 o 
   8  -3   8       82.88      100.38     19.76 o 
   9  -3   8        0.68       -2.17     19.46 o 
  10  -3   8        6.26       56.50     39.11 o 
 -10  -2   8       70.10      107.04     39.16 o 
  -9  -2   8       54.25       77.75     18.37 o 
  -8  -2   8      103.10      103.94     14.00 o 
  -7  -2   8      989.53      909.05     35.18 o 
  -6  -2   8      126.80      120.03     14.22 o 
  -5  -2   8      718.63      731.16     32.80 o 
  -4  -2   8       32.58       38.68      9.43 o 
  -3  -2   8      296.33      425.25     28.39 o 
  -2  -2   8     3030.44     3031.36    159.97 o 
  -1  -2   8       42.63       69.48      6.09 o 
   0  -2   8     5078.72     4517.67     80.35 o 
   1  -2   8       64.22       97.90     23.81 o 
   3  -2   8      823.21      797.87     18.82 o 
   4  -2   8       22.33       26.21      4.42 o 
   5  -2   8      111.73      167.81     52.79 o 
   6  -2   8     2929.35     2851.90     81.22 o 
   7  -2   8      291.34      305.16     17.09 o 
   8  -2   8        1.75        3.69     12.91 o 
   9  -2   8        0.65       37.45     25.58 o 
  10  -2   8        0.85       67.36     56.50 o 
 -10  -1   8       43.48       12.60     38.32 o 
  -9  -1   8        0.82       24.11     14.29 o 
  -8  -1   8      738.62      765.27     39.56 o 
  -6  -1   8        0.03       16.45     23.27 o 
  -5  -1   8      228.96      233.40     15.45 o 
  -4  -1   8      940.87      926.73     41.48 o 
  -3  -1   8     5911.73     7555.70    631.23 o 
  -2  -1   8      341.97     1382.25   1555.02 o 
  -1  -1   8     1055.20      930.48     36.40 o 
   0  -1   8     1730.43     1690.49     29.69 o 
   1  -1   8      957.55      713.71    884.23 o 
   2  -1   8       97.75      159.12     51.87 o 
   3  -1   8     1637.79     1511.98     29.44 o 
   4  -1   8      434.12      362.41     12.09 o 
   5  -1   8      169.71      190.91     36.78 o 
   6  -1   8       86.64      115.46     12.36 o 
   7  -1   8      731.69      603.02     25.12 o 
   8  -1   8       26.95       53.97     17.88 o 
   9  -1   8       25.66       25.28     17.89 o 
  10  -1   8        9.62      106.48     45.63 o 
 -10   0   8        2.19       -5.78     23.88 o 
  -9   0   8        8.64       30.20     21.76 o 
  -8   0   8        0.63        1.76     16.52 o 
  -6   0   8       48.36       74.58     15.02 o 
  -5   0   8       37.05       35.45      8.93 o 
  -4   0   8      790.30      770.13     26.70 o 
  -3   0   8       34.01       87.30     16.31 o 
  -2   0   8      766.31      835.59    534.57 o 
  -1   0   8       54.20       62.37      5.71 o 
   0   0   8     2095.53     1942.01     37.05 o 
   1   0   8     1239.47     1475.10     38.83 o 
   2   0   8     3862.74     3875.72     65.76 o 
   3   0   8       97.77      114.61     13.78 o 
   4   0   8      346.84      347.72     11.21 o 
   5   0   8     1504.80     1485.86     69.60 o 
   6   0   8      344.75      689.15     54.29 o 
   7   0   8      383.64      326.55     18.46 o 
   8   0   8      206.71      197.63     16.50 o 
   9   0   8       63.39      106.04     34.77 o 
 -10   1   8        3.62       30.58     24.99 o 
  -9   1   8      494.60      443.68     34.27 o 
  -8   1   8        1.21        8.43     22.99 o 
  -7   1   8      972.52      890.46     44.22 o 
  -6   1   8       45.10       88.81     17.48 o 
  -5   1   8       45.40       42.86     13.80 o 
  -4   1   8      212.89      236.70     14.41 o 
  -3   1   8     4877.78     5021.87    232.22 o 
  -2   1   8      793.60      803.72     35.01 o 
  -1   1   8     4826.83     4394.35     94.90 o 
   0   1   8      531.39      467.95     11.26 o 
   1   1   8      171.18      226.39     38.56 o 
   2   1   8      268.62      247.04      9.27 o 
   3   1   8     1264.27     1265.56     29.60 o 
   4   1   8        0.68       -0.39      4.35 o 
   5   1   8       68.68       83.56      7.92 o 
   6   1   8       45.72       63.27     13.17 o 
   7   1   8      105.24       88.15     15.05 o 
   8   1   8      129.78      149.52     16.89 o 
   9   1   8        0.04       79.38     37.06 o 
 -10   2   8        6.56       23.86     24.02 o 
  -9   2   8        4.55        5.71     24.32 o 
  -8   2   8       36.04       50.71     20.70 o 
  -7   2   8     1074.72     1007.47     42.03 o 
  -6   2   8       61.47       66.10     17.68 o 
  -5   2   8      190.74      181.43     18.20 o 
  -4   2   8        0.23       -5.37      6.53 o 
  -3   2   8      598.51      687.72     22.85 o 
  -2   2   8       12.53       89.03     55.52 o 
  -1   2   8        8.47        3.61      7.46 o 
   0   2   8      199.44      178.18      7.69 o 
   1   2   8     2562.74     2629.35     82.71 o 
   2   2   8      259.89      353.23     20.41 o 
   3   2   8       26.83       38.39      5.60 o 
   4   2   8        5.75        6.24      4.80 o 
   5   2   8       18.05      141.39     37.32 o 
   6   2   8     1844.79     1953.05     55.39 o 
   7   2   8       14.01       24.51     13.77 o 
   8   2   8      176.00      134.98     20.22 o 
   9   2   8        9.14       54.81     31.51 o 
 -10   3   8      157.09      119.28     27.50 o 
  -9   3   8       51.55       30.66     31.51 o 
  -8   3   8        4.56      -14.06     25.99 o 
  -7   3   8       36.34      179.14     86.92 o 
  -6   3   8        0.04       11.86      8.70 o 
  -5   3   8       10.59        3.16      6.56 o 
  -4   3   8      659.37      624.43     18.98 o 
  -3   3   8      379.58      434.93     21.97 o 
  -2   3   8      139.98      180.88     18.33 o 
  -1   3   8      491.52      507.78     36.20 o 
   0   3   8      576.05      638.11     30.15 o 
   1   3   8     1036.16     1095.15    171.57 o 
   2   3   8      968.68      986.10     45.76 o 
   3   3   8      658.76      594.32     15.71 o 
   4   3   8      158.11      164.72     13.46 o 
   5   3   8      836.73      835.71     30.41 o 
   6   3   8        0.24        7.23     12.63 o 
   7   3   8       28.19       45.59     17.79 o 
   8   3   8       20.40       18.33     21.41 o 
   9   3   8        0.40       51.21     33.70 o 
 -10   4   8       76.20       73.97     38.32 o 
  -9   4   8        0.13       -5.43     23.05 o 
  -8   4   8       24.72      -12.90     23.31 o 
  -7   4   8      257.91      493.89     89.12 o 
  -6   4   8       24.24       35.46     18.80 o 
  -5   4   8      177.81      149.32     11.17 o 
  -4   4   8      745.53      784.76     23.19 o 
  -3   4   8       86.31      142.33     18.70 o 
  -2   4   8        8.79      577.96    276.05 o 
  -1   4   8       67.75       59.14     10.49 o 
   0   4   8     1292.27     1193.01     57.74 o 
   1   4   8        0.62      166.12     79.67 o 
   2   4   8     3187.43     3100.78    103.42 o 
   3   4   8      428.96      404.94     17.02 o 
   4   4   8      489.42      519.85     29.50 o 
   5   4   8      825.29      939.20     62.67 o 
   6   4   8      106.31      123.26     18.44 o 
   7   4   8      658.75      649.23     34.50 o 
   8   4   8       44.91       51.38     23.57 o 
  -9   5   8       93.94       30.42     29.71 o 
  -8   5   8      179.96      172.92     33.02 o 
  -7   5   8      255.85      299.00     34.35 o 
  -6   5   8      170.81      193.23     22.25 o 
  -5   5   8        2.59       16.66     17.68 o 
  -4   5   8        8.64       18.43     19.16 o 
  -3   5   8      558.40      831.10     85.91 o 
  -2   5   8      279.31      314.42     17.74 o 
  -1   5   8      190.00      184.68     14.48 o 
   0   5   8       99.82      108.73     12.42 o 
   1   5   8      592.34      512.35     29.51 o 
   2   5   8     1576.29     1646.74     86.68 o 
   3   5   8      212.57      211.48     10.64 o 
   4   5   8      180.05      202.09     13.47 o 
   5   5   8      939.21      768.56     54.48 o 
   6   5   8      117.44       92.30     27.53 o 
   7   5   8       66.95       90.52     22.20 o 
   8   5   8       19.06        9.28     25.04 o 
  -9   6   8        0.64        8.74     51.06 o 
  -8   6   8       10.37       26.98     26.52 o 
  -7   6   8       42.18       95.87     36.94 o 
  -6   6   8       77.69      213.32     43.02 o 
  -5   6   8        8.49        9.19     19.28 o 
  -4   6   8        8.42       -6.52     23.90 o 
  -3   6   8       13.22        9.47     11.08 o 
  -2   6   8       81.38      107.05     22.67 o 
  -1   6   8      303.92      249.79     39.00 o 
   0   6   8      500.72      524.29     34.38 o 
   1   6   8        2.10       65.87     16.95 o 
   2   6   8      119.67      206.82     39.21 o 
   3   6   8        7.97        5.90      7.83 o 
   4   6   8      180.61      175.87     17.48 o 
   5   6   8        4.98       15.66     21.73 o 
   6   6   8      151.14      326.91     56.51 o 
   7   6   8      233.58      179.90     25.99 o 
   8   6   8      135.36      139.68     30.28 o 
  -9   7   8        7.23       -6.01     31.74 o 
  -8   7   8      273.14      255.24     45.65 o 
  -7   7   8       40.49      265.50     74.97 o 
  -6   7   8       55.17       42.74     24.49 o 
  -5   7   8       26.60       23.90     19.16 o 
  -4   7   8      195.94      191.27     32.60 o 
  -3   7   8      124.11      438.10     61.94 o 
  -2   7   8      371.62      326.45     42.46 o 
  -1   7   8       82.36       74.29     12.06 o 
   0   7   8        4.21        8.40     17.48 o 
   1   7   8        5.75       64.83     18.25 o 
   2   7   8       35.93       28.13     18.82 o 
   3   7   8        9.95       23.17     12.48 o 
   4   7   8       23.70       13.37     19.80 o 
   5   7   8       34.87       90.89     61.93 o 
   6   7   8      287.24      238.50     30.74 o 
   7   7   8       53.59       64.64     32.80 o 
  -8   8   8       31.81       38.33     38.32 o 
  -7   8   8       90.31      116.11     31.51 o 
  -6   8   8       61.86      265.68     45.79 o 
  -5   8   8        1.08       -6.52     28.25 o 
  -4   8   8        1.76      -28.25     28.25 o 
  -3   8   8       34.59       30.42     31.51 o 
  -2   8   8       72.72       75.48     22.90 o 
  -1   8   8      968.52     1030.26     40.53 o 
   0   8   8      179.25      139.86     22.36 o 
   1   8   8      473.95      422.22     39.37 o 
   2   8   8      366.22      311.15     20.08 o 
   3   8   8       11.01       23.73     12.39 o 
   4   8   8       32.41       35.82     32.60 o 
   5   8   8      383.38      431.31     81.52 o 
   6   8   8       21.35       41.49     25.04 o 
   7   8   8       43.36        2.72     24.44 o 
  -8   9   8        2.95       32.50     42.37 o 
  -7   9   8        1.26       24.16     25.99 o 
  -6   9   8      227.31      274.38     71.73 o 
  -5   9   8        4.67        4.35     32.59 o 
  -4   9   8        9.08      -28.25     28.25 o 
  -3   9   8      198.10      264.36     31.52 o 
  -2   9   8       54.03       52.30     22.90 o 
  -1   9   8       22.75        9.43     11.65 o 
   0   9   8      327.76      375.60     21.97 o 
   1   9   8       34.91      166.18     68.39 o 
   2   9   8      430.35      384.56     35.70 o 
   3   9   8      257.80      254.38     23.48 o 
   4   9   8       36.02       14.71     21.73 o 
   5   9   8        3.24       11.98     51.07 o 
   6   9   8       62.85       22.27     24.44 o 
  -7  10   8       38.19       28.82     29.07 o 
  -6  10   8        9.97       14.62     25.32 o 
  -5  10   8       20.04      -21.73     47.81 o 
  -4  10   8        3.76      -30.42     43.46 o 
  -3  10   8       56.07       58.67     25.31 o 
  -2  10   8       25.35       80.40     25.31 o 
  -1  10   8       15.68       49.39     23.69 o 
   0  10   8      494.40      495.97     27.10 o 
   1  10   8      145.76      185.55     19.76 o 
   2  10   8        1.00        8.44     15.02 o 
   3  10   8        0.38      -18.20     30.03 o 
   4  10   8        7.49       41.60     58.67 o 
   5  10   8        0.45       39.11     35.85 o 
  -6  11   8       15.28      -11.57     28.15 o 
  -5  11   8       12.04       52.15     39.11 o 
  -4  11   8       60.47       52.16     36.94 o 
  -3  11   8       42.43       34.47     54.33 o 
  -2  11   8      297.22      294.37     33.35 o 
  -1  11   8       10.02       -0.48     25.67 o 
   0  11   8        8.69      -15.14     21.92 o 
   1  11   8       31.06       62.20     21.09 o 
   2  11   8        8.40       55.45     16.55 o 
   3  11   8       12.33      -15.39     19.76 o 
   4  11   8       38.59       25.48     25.04 o 
  -5  12   8        1.06      -32.59     43.46 o 
  -4  12   8        5.55       40.20     27.66 o 
  -3  12   8      128.44       81.47     32.38 o 
  -2  12   8        0.03       42.68     28.54 o 
  -1  12   8        0.24       26.18     31.51 o 
   0  12   8       62.11       55.41     27.95 o 
   1  12   8        2.40       50.97     54.32 o 
   2  12   8       10.04       21.07     24.49 o 
   3  12   8        4.02       10.26     23.51 o 
  -4  13   8       30.37        0.33     29.70 o 
  -3  13   8        2.99      -23.85     31.74 o 
  -2  13   8        6.79      -26.86     26.86 o 
  -1  13   8        0.94      -11.91     38.32 o 
   0  13   8       59.24       68.36     58.67 o 
   1  13   8       75.52       67.10     61.93 o 
  -1 -18   9       22.48       45.69     30.72 o 
   0 -18   9       20.55       17.38     21.51 o 
   1 -18   9        2.20      -41.29     43.46 o 
   2 -18   9        7.38       -8.69     60.84 o 
  -3 -17   9       82.39       66.34     23.06 o 
  -2 -17   9        9.21       22.12     21.56 o 
  -1 -17   9       78.85      224.34     33.93 o 
   0 -17   9        0.21      -14.65     23.94 o 
   1 -17   9        4.64        1.23     31.26 o 
   2 -17   9        0.70        4.82     23.31 o 
   3 -17   9        1.19       -4.62     31.51 o 
   4 -17   9        0.97      -19.97     49.98 o 
  -4 -16   9        0.01       -3.77     18.73 o 
  -3 -16   9       44.21        7.09     18.19 o 
  -2 -16   9       22.22       27.27     15.09 o 
  -1 -16   9       22.12       81.93     32.12 o 
   0 -16   9        3.55       16.92     13.90 o 
   1 -16   9       93.91      107.68     21.96 o 
   2 -16   9        6.14       14.66     16.76 o 
   3 -16   9       19.13       62.73     33.34 o 
   4 -16   9       48.22       23.32     34.34 o 
   5 -16   9      200.33      221.54     37.07 o 
  -5 -15   9       42.52       35.96     17.04 o 
  -4 -15   9        0.56       32.98     20.62 o 
  -3 -15   9        7.74      -15.40     15.40 o 
  -2 -15   9      102.85       94.06     18.81 o 
  -1 -15   9        0.29      152.80     40.05 o 
   0 -15   9       15.17       -1.33     15.19 o 
   1 -15   9        9.65        3.32     15.26 o 
   2 -15   9      417.79      423.95     73.28 o 
   3 -15   9      136.64      126.36     19.45 o 
   4 -15   9        7.31       36.71     26.28 o 
   5 -15   9      204.58      182.16     40.21 o 
   6 -15   9       39.31       44.72     58.67 o 
  -6 -14   9        0.35       -9.62     18.77 o 
  -5 -14   9        0.01        4.97     19.59 o 
  -4 -14   9       70.67       54.90     18.16 o 
  -3 -14   9       42.60       43.53     17.88 o 
  -2 -14   9       51.33       35.75     13.26 o 
   0 -14   9        1.30       -5.91     10.34 o 
   1 -14   9       17.11       25.74     13.35 o 
   2 -14   9       12.67       27.00     16.28 o 
   3 -14   9        0.00        2.60     22.44 o 
   4 -14   9       96.43       51.46     18.74 o 
   5 -14   9        0.06       10.62     36.94 o 
   6 -14   9       37.76       23.90     26.12 o 
   7 -14   9      113.92      106.05     26.29 o 
  -7 -13   9       47.26        9.97     29.50 o 
  -6 -13   9        2.18        5.61     23.61 o 
  -5 -13   9        5.51       -9.88     19.62 o 
  -4 -13   9       53.55       37.47     15.05 o 
  -3 -13   9        5.83       35.57     12.71 o 
  -2 -13   9      554.96      521.01     23.13 o 
  -1 -13   9       64.01       90.80     12.57 o 
   0 -13   9        0.22       19.61     10.10 o 
   1 -13   9       35.14       33.67     11.83 o 
   2 -13   9      157.90      155.60     17.79 o 
   3 -13   9       25.53       33.52     15.63 o 
   4 -13   9      305.86      256.63     24.21 o 
   5 -13   9        3.06        8.14     18.50 o 
   6 -13   9       20.50        7.97     26.52 o 
   7 -13   9        7.41       64.72     23.26 o 
  -7 -12   9       49.81       41.89     23.89 o 
  -6 -12   9       21.20        0.41     23.52 o 
  -5 -12   9       47.41       21.21     17.35 o 
  -4 -12   9      189.55      207.09     22.01 o 
  -3 -12   9      139.19      138.53     22.33 o 
  -2 -12   9       93.89       87.65     12.01 o 
  -1 -12   9      364.11      411.05     18.08 o 
   0 -12   9      464.91      447.62     19.77 o 
   1 -12   9      113.63      128.08     20.35 o 
   2 -12   9      141.39      144.63     15.93 o 
   3 -12   9        1.29      329.70     83.62 o 
   4 -12   9       22.75       12.91     19.43 o 
   5 -12   9      139.43      164.49     41.33 o 
   6 -12   9       16.39       12.56     16.70 o 
   7 -12   9      312.69      369.87     48.24 o 
   8 -12   9        9.34       -8.60     35.24 o 
  -8 -11   9      144.64      118.45     34.58 o 
  -7 -11   9        0.87        2.47     24.13 o 
  -6 -11   9      547.20      518.09     33.18 o 
  -5 -11   9       80.62       85.05     27.59 o 
  -4 -11   9       61.13       63.41     18.31 o 
  -3 -11   9      417.31      439.01     47.02 o 
  -2 -11   9        0.11       14.28      8.97 o 
  -1 -11   9      153.62      140.79     15.17 o 
   0 -11   9        0.00        2.99      6.48 o 
   1 -11   9        0.10       -3.66      7.24 o 
   2 -11   9        3.04        1.49      7.28 o 
   3 -11   9       53.61       78.89     15.25 o 
   4 -11   9       38.15      269.66     94.29 o 
   5 -11   9       38.13       21.50     16.85 o 
   6 -11   9      164.42      166.74     18.37 o 
   7 -11   9       29.00       23.16     13.29 o 
   8 -11   9      245.44      190.79     40.21 o 
  -8 -10   9       32.72       20.30     22.43 o 
  -7 -10   9      155.55      173.87     22.98 o 
  -6 -10   9       23.88       -5.79     16.31 o 
  -5 -10   9      119.00      176.39     19.62 o 
  -4 -10   9        6.65        4.52     14.42 o 
  -3 -10   9      352.24      341.15     32.24 o 
  -2 -10   9      312.12      297.05     24.39 o 
  -1 -10   9       62.08       79.71      8.46 o 
   0 -10   9      223.36      186.79     10.35 o 
   1 -10   9      165.79      158.54     10.85 o 
   2 -10   9       13.96       11.31      5.65 o 
   4 -10   9       28.78      143.83     52.15 o 
   5 -10   9      578.04      612.64     29.36 o 
   6 -10   9      123.97      175.03     42.38 o 
   7 -10   9        6.36       44.50     15.13 o 
   8 -10   9      134.16      119.97     24.49 o 
   9 -10   9        0.95       56.50     58.67 o 
  -9  -9   9       20.16       19.37     35.81 o 
  -8  -9   9       41.91       68.70     25.54 o 
  -7  -9   9        6.81      -17.95     17.95 o 
  -6  -9   9       11.32        4.80     15.44 o 
  -5  -9   9       39.49        6.30     14.59 o 
  -4  -9   9      466.70      559.18     50.31 o 
  -3  -9   9       97.51      133.85     17.21 o 
  -2  -9   9       18.54       13.42      9.60 o 
  -1  -9   9      168.16      419.62     45.57 o 
   0  -9   9      408.46      401.21     36.21 o 
   1  -9   9     1375.60     1245.37     50.42 o 
   2  -9   9       48.86       30.36      8.52 o 
   3  -9   9       70.90      191.16     31.05 o 
   4  -9   9       20.46       71.19     24.23 o 
   5  -9   9       68.44       35.30     13.76 o 
   6  -9   9     1119.17     1074.98     54.34 o 
   7  -9   9      106.68      141.42     22.32 o 
   8  -9   9        0.20       15.40     25.05 o 
   9  -9   9       27.61       28.25     36.94 o 
  -9  -8   9       15.88       27.34     23.54 o 
  -8  -8   9       67.93       69.37     20.47 o 
  -7  -8   9       14.49       47.01     25.42 o 
  -6  -8   9        2.44        5.46     14.18 o 
  -4  -8   9        3.04       71.58     40.49 o 
  -3  -8   9       28.62       21.01     10.59 o 
  -2  -8   9      490.60      455.96     19.84 o 
  -1  -8   9     1859.65     1747.88     75.76 o 
   0  -8   9        5.36        5.23      6.78 o 
   1  -8   9      374.49      363.06     23.06 o 
   2  -8   9      200.04      179.34     12.38 o 
   3  -8   9       28.86       79.25     16.33 o 
   4  -8   9       46.67       34.24     10.35 o 
   5  -8   9      799.28      732.90     56.14 o 
   6  -8   9        3.71       17.10     10.66 o 
   8  -8   9      327.28      243.36     22.57 o 
   9  -8   9      125.71      165.85     27.17 o 
  -9  -7   9       17.31       57.19     21.64 o 
  -8  -7   9       73.85       60.91     23.94 o 
  -7  -7   9       77.39       67.66     22.47 o 
  -6  -7   9        0.00       -6.96     14.59 o 
  -5  -7   9       86.63       87.40     14.60 o 
  -4  -7   9     1316.68     1456.72    170.37 o 
  -3  -7   9      900.24      785.14     31.26 o 
  -2  -7   9       63.18       55.57      7.64 o 
  -1  -7   9      270.40      366.39     89.14 o 
   0  -7   9      381.40      386.58     16.04 o 
   1  -7   9      724.65      787.65     22.08 o 
   2  -7   9      261.21      240.36     20.21 o 
   3  -7   9     1076.51     1519.98     63.48 o 
   4  -7   9       55.45       65.02     10.81 o 
   5  -7   9       44.73       47.17     15.15 o 
   6  -7   9       47.93       70.00     11.30 o 
   7  -7   9      203.03      243.61     22.64 o 
   8  -7   9       17.08       10.82     17.79 o 
   9  -7   9      109.86      157.21     30.15 o 
 -10  -6   9        5.49       59.59     25.03 o 
  -8  -6   9       62.49       75.14     20.76 o 
  -7  -6   9       14.06       25.29     19.76 o 
  -6  -6   9      663.20      676.64     39.02 o 
  -5  -6   9      185.44      217.31     20.99 o 
  -4  -6   9        5.07       14.49     10.04 o 
  -3  -6   9      579.61      525.32     22.34 o 
  -2  -6   9      419.96      432.98     27.00 o 
  -1  -6   9      383.89      401.03     30.76 o 
   0  -6   9      920.30      949.91     84.54 o 
   1  -6   9      328.86      390.05     15.52 o 
   2  -6   9      406.52      331.62     38.71 o 
   3  -6   9      236.53      224.87     14.79 o 
   4  -6   9       80.36       94.57     18.14 o 
   5  -6   9     1630.78     1655.91     69.09 o 
   6  -6   9      480.03      467.78     16.41 o 
   7  -6   9      127.68      151.66     20.70 o 
   8  -6   9       87.13      100.93     15.81 o 
   9  -6   9      250.04      261.68     33.40 o 
 -10  -5   9       64.80       39.74     27.98 o 
  -9  -5   9        9.27        3.51     22.85 o 
  -8  -5   9        0.86       -9.36     19.08 o 
  -7  -5   9       47.77       71.11     22.68 o 
  -6  -5   9        2.60        8.70     17.42 o 
  -5  -5   9       25.82       45.95     19.39 o 
  -4  -5   9     1365.77     1520.51     44.37 o 
  -3  -5   9      376.45      414.40     15.73 o 
  -2  -5   9      800.49      778.05     20.56 o 
   0  -5   9      144.65      180.14     11.05 o 
   1  -5   9     3648.09     3700.80     78.09 o 
   2  -5   9      955.35      979.39     57.05 o 
   3  -5   9      654.33     2152.34    354.06 o 
   4  -5   9      308.02      319.51     17.91 o 
   5  -5   9       35.68       18.40      8.36 o 
   6  -5   9      379.88      324.50     32.45 o 
   7  -5   9      886.32     1055.98     48.00 o 
   8  -5   9      152.09      116.46     24.80 o 
   9  -5   9        8.21       19.56     32.59 o 
 -10  -4   9        0.00       -4.07     23.44 o 
  -9  -4   9       38.66       66.19     19.94 o 
  -8  -4   9        4.53       26.87     15.35 o 
  -7  -4   9       60.78       27.45     12.46 o 
  -6  -4   9      571.69      778.18     83.07 o 
  -5  -4   9      258.18      283.30     16.13 o 
  -4  -4   9        0.11        6.87      7.84 o 
  -3  -4   9     1060.01      992.85     49.31 o 
  -2  -4   9     1156.43     1357.83    154.20 o 
   0  -4   9     1679.10     1431.37     37.01 o 
   1  -4   9      562.42      583.60     14.87 o 
   2  -4   9        1.70        5.19      5.51 o 
   3  -4   9       33.37       63.19      9.03 o 
   4  -4   9       52.68       60.57      5.33 o 
   5  -4   9     2563.35     2387.63     79.36 o 
   6  -4   9      346.13      277.79     14.40 o 
   7  -4   9        0.07      107.97     26.54 o 
   8  -4   9       25.43       72.45     21.85 o 
   9  -4   9       57.69       56.98     27.15 o 
 -10  -3   9        0.00      -26.76     30.14 o 
  -9  -3   9       53.16       59.37     19.76 o 
  -8  -3   9      118.01       92.75     17.35 o 
  -7  -3   9       45.76       68.40     13.34 o 
  -6  -3   9        0.05       30.17     11.60 o 
  -5  -3   9       20.48       52.81     11.63 o 
  -4  -3   9      280.71      435.94    150.01 o 
  -3  -3   9      142.46      160.34     10.71 o 
  -2  -3   9        6.67       19.58      8.15 o 
  -1  -3   9     1885.81     1827.78     40.30 o 
   0  -3   9     1337.26     1346.26     30.87 o 
   1  -3   9     2079.57     2257.51     52.14 o 
   2  -3   9     3822.99     3807.43    104.05 o 
   3  -3   9      478.16      629.83     30.64 o 
   4  -3   9        0.16        2.14      4.16 o 
   5  -3   9        1.64        0.78      5.33 o 
   6  -3   9       14.26       20.70      7.79 o 
   7  -3   9      276.48      296.21     29.18 o 
   8  -3   9      293.60      330.67     29.20 o 
   9  -3   9        0.02       16.99     25.04 o 
 -10  -2   9       13.96        0.61     32.37 o 
  -9  -2   9        2.93       92.90     33.87 o 
  -8  -2   9       17.14       19.90     15.13 o 
  -7  -2   9       14.66       -0.79     12.13 o 
  -6  -2   9     1475.84     1542.37     81.01 o 
  -5  -2   9       16.86       39.41     21.07 o 
  -4  -2   9       65.50       61.76     12.04 o 
  -3  -2   9      422.18      407.19     31.08 o 
  -2  -2   9      190.67      166.23      7.58 o 
   0  -2   9     3213.34     3160.14    102.44 o 
   1  -2   9       17.39       20.08      7.77 o 
   2  -2   9      445.63      448.14     13.95 o 
   3  -2   9       56.00       66.57      8.91 o 
   4  -2   9      112.59      100.61      9.72 o 
   5  -2   9     1551.98     1402.20     95.55 o 
   6  -2   9      529.28      515.13     18.24 o 
   7  -2   9        5.53      288.29    111.34 o 
   8  -2   9        7.22       58.17     17.27 o 
   9  -2   9       56.50       85.90     26.28 o 
 -10  -1   9        9.94      -12.55     20.13 o 
  -9  -1   9      106.72       96.52     17.26 o 
  -8  -1   9        5.12       -9.84     14.11 o 
  -7  -1   9        0.68       -2.92     12.93 o 
  -6  -1   9      245.54      238.38     26.31 o 
  -5  -1   9       44.36       64.69     11.63 o 
  -4  -1   9      630.89      779.98     41.29 o 
  -3  -1   9       93.67       98.91      9.67 o 
  -2  -1   9     3263.86     3008.54    104.99 o 
  -1  -1   9     2439.22     3745.78    101.60 o 
   0  -1   9      554.93      638.14     54.95 o 
   1  -1   9     1426.49      991.73    208.79 o 
   2  -1   9      970.03      987.18    102.97 o 
   3  -1   9     3775.45     3934.08    126.95 o 
   4  -1   9        4.72       22.63     12.37 o 
   5  -1   9      111.62      100.54      8.08 o 
   6  -1   9      317.72      316.19     22.59 o 
   7  -1   9       11.65       82.76     24.46 o 
   8  -1   9      102.55      123.06     21.19 o 
   9  -1   9      126.73      118.33     53.25 o 
 -10   0   9        0.32       -2.81     20.03 o 
  -9   0   9       41.47       47.02     20.46 o 
  -8   0   9        1.83       -6.29     14.37 o 
  -7   0   9        4.65       14.14     11.94 o 
  -6   0   9      700.36      721.20     43.88 o 
  -5   0   9      123.67      219.60     16.29 o 
  -4   0   9      184.27      190.57     11.02 o 
  -3   0   9       31.60       42.80      8.47 o 
  -2   0   9      354.39      329.14     28.47 o 
  -1   0   9     5964.86     7463.92    164.17 o 
   0   0   9      137.89      173.92      8.22 o 
   1   0   9      498.67      499.26     13.45 o 
   2   0   9        2.86        0.17      3.90 o 
   3   0   9       33.31      113.89     19.27 o 
   4   0   9      466.24      386.57     13.32 o 
   5   0   9      789.15      712.61     37.49 o 
   6   0   9      491.46      526.72     31.22 o 
   7   0   9       56.53      114.02     27.29 o 
   8   0   9       12.24       21.70     17.20 o 
   9   0   9        1.82      -17.99     31.74 o 
 -10   1   9       69.33       51.88     27.95 o 
  -9   1   9       41.00      113.77     27.30 o 
  -8   1   9      118.62       74.98     29.20 o 
  -7   1   9      337.94      369.49     23.04 o 
  -6   1   9       36.08       38.43     12.40 o 
  -5   1   9       16.73       28.03     10.75 o 
  -4   1   9      588.61      613.50     41.13 o 
  -3   1   9      698.90      596.58     43.03 o 
  -2   1   9       70.45       65.94      8.98 o 
   0   1   9     1993.99     2207.32    100.28 o 
   1   1   9     4432.46     4576.24    133.52 o 
   2   1   9        0.66        5.57      5.86 o 
   3   1   9      997.81     1380.80     38.05 o 
   4   1   9       33.75       37.91      9.54 o 
   5   1   9      115.61      109.90     12.12 o 
   6   1   9     1140.12     1226.52     79.79 o 
   7   1   9      516.04      530.57     32.32 o 
   8   1   9      210.84      167.96     36.03 o 
   9   1   9      199.33      166.95     49.99 o 
 -10   2   9        9.35       50.65     30.06 o 
  -9   2   9       26.80       46.44     32.80 o 
  -8   2   9        7.76      -15.56     31.51 o 
  -7   2   9        8.72       37.56     20.86 o 
  -6   2   9       31.63       25.43     14.63 o 
  -5   2   9      115.83      173.72     12.32 o 
  -4   2   9       23.05       16.22      6.38 o 
  -3   2   9     1490.58     1495.22     38.23 o 
  -2   2   9       11.49       12.49      7.61 o 
  -1   2   9      370.80      515.84     20.27 o 
   0   2   9       53.33       99.17     25.80 o 
   1   2   9      809.60      858.51     28.39 o 
   2   2   9        6.00       -5.67      7.15 o 
   3   2   9      110.03      122.94      7.42 o 
   4   2   9        0.09        6.02      6.30 o 
   5   2   9       27.13       37.03     11.27 o 
   6   2   9     2291.90     2153.36     61.05 o 
   7   2   9      176.27      174.65     21.31 o 
   8   2   9       10.74      -19.43     25.99 o 
   9   2   9      139.42      119.25     31.58 o 
 -10   3   9       13.46       12.95     38.32 o 
  -9   3   9      587.41      640.06    117.42 o 
  -8   3   9       41.17       10.60     23.69 o 
  -7   3   9       52.84       61.93     19.98 o 
  -6   3   9       10.16       20.64     10.58 o 
  -5   3   9       33.61       67.29     10.98 o 
  -4   3   9      880.36      733.18    138.88 o 
  -3   3   9      678.11      687.76     20.28 o 
  -2   3   9       72.13       70.35     14.82 o 
   0   3   9      272.27      272.56     25.42 o 
   1   3   9      280.56      284.65     26.05 o 
   2   3   9        0.94        5.37      5.49 o 
   3   3   9      276.24      269.45     19.03 o 
   4   3   9      340.40      341.25     38.24 o 
   5   3   9      345.57      299.13     17.30 o 
   6   3   9      368.76      382.86     24.27 o 
   7   3   9       18.83       23.23     17.79 o 
   8   3   9        1.77       15.49     23.48 o 
  -9   4   9        3.03        2.90     25.32 o 
  -8   4   9       41.32       24.57     29.93 o 
  -7   4   9       21.37       20.34     19.16 o 
  -6   4   9       11.99      -10.95     18.73 o 
  -5   4   9      233.11      217.14     14.17 o 
  -4   4   9      294.22      248.34     18.20 o 
  -3   4   9        8.89       13.04      6.68 o 
  -2   4   9        6.28        2.93      8.69 o 
  -1   4   9      887.13      933.41     39.05 o 
   0   4   9      219.06      195.72     14.32 o 
   1   4   9      177.09      153.83     23.84 o 
   2   4   9     1676.45     1448.31     82.34 o 
   3   4   9      396.59      329.76     16.10 o 
   4   4   9      500.85      516.05     20.42 o 
   5   4   9     1360.41     1257.76    104.55 o 
   6   4   9      245.50      266.34     23.27 o 
   7   4   9        2.75       25.43     21.36 o 
   8   4   9       74.19       67.68     29.61 o 
  -9   5   9       21.26       17.38     36.94 o 
  -8   5   9       10.18       48.94     44.55 o 
  -7   5   9      111.93      117.38     23.05 o 
  -6   5   9       24.58       54.70     26.86 o 
  -5   5   9       21.66       -3.18     18.43 o 
  -4   5   9      590.31      685.21     32.42 o 
  -3   5   9        1.48        6.21      9.50 o 
  -2   5   9       62.37       67.35     12.54 o 
  -1   5   9       32.34       62.38     12.08 o 
   0   5   9       47.64       68.60     13.31 o 
   1   5   9       79.15       82.83     14.86 o 
   2   5   9      276.22      302.05     25.73 o 
   3   5   9       18.04       16.08      9.93 o 
   4   5   9     1009.59      872.92     45.85 o 
   5   5   9       53.86       23.55     17.79 o 
   6   5   9      773.32      714.18     38.12 o 
   7   5   9      326.59      300.04     35.35 o 
   8   5   9       29.84       -5.75     25.58 o 
  -9   6   9       43.21       38.06     39.12 o 
  -8   6   9      190.50      229.22     55.42 o 
  -7   6   9       56.86       38.60     24.92 o 
  -6   6   9       66.05      106.47     79.32 o 
  -5   6   9       74.90      118.63     27.16 o 
  -4   6   9      124.22       95.63     28.25 o 
  -3   6   9      419.65      404.58     41.31 o 
  -2   6   9        5.82       21.16     10.51 o 
  -1   6   9       11.41       99.87     20.47 o 
   0   6   9        4.72        0.17     11.51 o 
   1   6   9      358.80      352.85     57.24 o 
   2   6   9      271.74      332.51     17.52 o 
   3   6   9      669.63      597.50     23.68 o 
   4   6   9        0.26       10.48     14.60 o 
   5   6   9        0.09       12.56     15.54 o 
   6   6   9      668.13      705.28     40.85 o 
   7   6   9      197.99      172.67     38.99 o 
  -8   7   9      195.09      175.22     60.86 o 
  -7   7   9        5.71      -23.90     41.29 o 
  -6   7   9       10.86        0.00     23.05 o 
  -5   7   9       19.97       37.64     23.48 o 
  -4   7   9       77.96      106.49     30.42 o 
  -3   7   9       20.84       21.21     31.51 o 
  -2   7   9      574.96      598.63     43.44 o 
   0   7   9      153.85      143.69     44.11 o 
   1   7   9        4.45       12.22     18.12 o 
   2   7   9       79.00       66.97     19.65 o 
   3   7   9        0.02       15.98     11.58 o 
   4   7   9       18.92       40.02     18.37 o 
   5   7   9       22.64       11.78     16.28 o 
   6   7   9      159.17      145.24     23.47 o 
   7   7   9       91.68      126.82     34.45 o 
  -8   8   9       17.97       56.50     29.19 o 
  -7   8   9       19.46       29.53     33.68 o 
  -6   8   9       13.58       -3.08     26.52 o 
  -5   8   9        0.23       13.89     33.68 o 
  -4   8   9      110.41      221.67     41.29 o 
  -3   8   9       22.61       -5.43     18.47 o 
  -2   8   9      147.69      169.49     28.25 o 
  -1   8   9       88.46      110.22     45.96 o 
   0   8   9      104.97      118.85     17.94 o 
   1   8   9      934.47      865.58     35.46 o 
   2   8   9      256.43      224.66     17.52 o 
   3   8   9        9.78       34.49     31.82 o 
   4   8   9       22.82       49.22     17.85 o 
   5   8   9       30.58       27.81     20.32 o 
   6   8   9      631.26      661.01     51.26 o 
  -7   9   9       11.58       42.97     37.62 o 
  -6   9   9       76.81       61.16     31.29 o 
  -5   9   9        0.03       41.29     34.77 o 
  -4   9   9        0.01       13.04     30.42 o 
  -3   9   9       33.08       17.38     29.20 o 
  -2   9   9      102.64      132.65     48.90 o 
  -1   9   9      270.06      298.50     30.56 o 
   0   9   9       12.45      -14.03     16.62 o 
   1   9   9       94.79      104.67     25.70 o 
   2   9   9      128.83      112.69     14.94 o 
   3   9   9        0.83       76.87     21.03 o 
   4   9   9       59.45       73.61     22.58 o 
   5   9   9      119.50       78.70     23.26 o 
  -6  10   9       24.32       16.38     38.05 o 
  -5  10   9       17.57       54.33     54.33 o 
  -4  10   9       72.10      121.70     52.16 o 
  -3  10   9      143.43       89.44     29.24 o 
  -2  10   9       86.24      111.13     33.70 o 
  -1  10   9      347.89      370.46     38.34 o 
   0  10   9       97.97      102.21     40.20 o 
   1  10   9       22.78       22.01     19.63 o 
   2  10   9       62.55       37.21     19.45 o 
   3  10   9        8.06       36.56     22.30 o 
   4  10   9        0.39       51.48     24.25 o 
   5  10   9       13.96       27.80     20.73 o 
  -6  11   9        3.93      -29.11     32.37 o 
  -5  11   9        2.66       43.46     43.46 o 
  -4  11   9       17.82       58.67     41.29 o 
  -3  11   9       14.32        1.74     28.93 o 
  -2  11   9       31.84       11.44     28.25 o 
  -1  11   9       68.69       60.51     24.44 o 
   0  11   9       42.18       91.84     45.63 o 
   1  11   9       45.31       24.02     27.53 o 
   2  11   9        1.93       -2.48     31.29 o 
   3  11   9        0.32      -14.51     20.66 o 
   4  11   9        0.72       -7.16     19.76 o 
  -4  12   9       50.85       60.85     47.81 o 
  -3  12   9        4.26      -24.99     27.66 o 
  -2  12   9       54.96       33.78     32.16 o 
  -1  12   9      345.89      337.75     34.78 o 
   0  12   9        2.72       18.92     46.72 o 
   1  12   9        5.87       -9.57     24.44 o 
   2  12   9      122.42       41.29     39.12 o 
  -2  13   9        7.50       -6.21     26.86 o 
  -1  13   9       62.64       77.52     40.20 o 
   0 -18  10       93.17       41.55     38.98 o 
   1 -18  10        4.62       43.46     67.36 o 
  -3 -17  10        2.21      -14.12     24.42 o 
  -2 -17  10       15.64       13.58     27.95 o 
  -1 -17  10        2.55       -2.15     21.30 o 
   0 -17  10       24.68       47.17     36.50 o 
   1 -17  10       47.61       59.96     18.69 o 
   2 -17  10        0.31       -8.69     27.21 o 
   3 -17  10       24.44        9.15     37.78 o 
   4 -17  10       29.36        5.56     38.05 o 
  -4 -16  10        1.91       10.32     26.66 o 
  -3 -16  10       22.38       66.46     22.77 o 
  -2 -16  10        7.71       -0.15     27.16 o 
  -1 -16  10        7.36       17.05     22.98 o 
   0 -16  10      192.03      234.56     32.31 o 
   1 -16  10        1.13       15.97     18.16 o 
   2 -16  10       24.83       26.23     21.25 o 
   3 -16  10       36.24       40.45     29.93 o 
   4 -16  10      112.99      127.40     34.55 o 
   5 -16  10       44.22       23.95     38.03 o 
  -5 -15  10       33.77       16.95     19.43 o 
  -4 -15  10       35.83       67.21     21.82 o 
  -3 -15  10       15.54       54.76     20.31 o 
  -2 -15  10       17.23       52.22     19.74 o 
  -1 -15  10       19.50       21.19     16.62 o 
   0 -15  10      119.24      168.01     46.26 o 
   1 -15  10      152.83      175.75     18.02 o 
   2 -15  10       45.36       49.43     38.03 o 
   3 -15  10       22.29       36.00     20.69 o 
   4 -15  10        5.34       19.08     24.99 o 
   5 -15  10       70.18       77.61     31.29 o 
   6 -15  10        5.23      -11.13     38.32 o 
  -6 -14  10       57.62       32.15     22.78 o 
  -5 -14  10        0.12       -4.94     20.72 o 
  -4 -14  10       91.42      138.73     20.70 o 
  -3 -14  10       13.71       66.65     16.98 o 
  -2 -14  10        0.22      -10.78     14.06 o 
  -1 -14  10       53.86       40.21     12.71 o 
   0 -14  10      181.98      153.04     24.16 o 
   1 -14  10        0.69       53.30     15.26 o 
   2 -14  10        8.53       -0.14     16.92 o 
   3 -14  10      165.38      117.89     35.98 o 
   4 -14  10      109.66      122.89     52.16 o 
   5 -14  10        9.16       44.63     29.23 o 
   6 -14  10       13.08       46.04     35.85 o 
   7 -14  10       15.22      -39.95     39.95 o 
  -7 -13  10        0.07        9.28     29.57 o 
  -6 -13  10       51.67       29.62     18.92 o 
  -5 -13  10       10.99       -2.02     16.98 o 
  -4 -13  10       20.81       65.80     17.97 o 
  -3 -13  10      230.17      294.01     18.97 o 
  -2 -13  10      431.38      439.89     37.61 o 
  -1 -13  10       20.66       14.65     11.24 o 
   0 -13  10      111.60      112.93     16.53 o 
   1 -13  10        2.60       25.17     13.87 o 
   2 -13  10       33.06       32.69     15.48 o 
   3 -13  10      104.25       77.85     15.54 o 
   4 -13  10      176.94      177.57     51.08 o 
   5 -13  10      530.31      466.85     26.70 o 
   6 -13  10       47.35      135.42     43.29 o 
   7 -13  10       17.50       13.74     29.71 o 
  -7 -12  10      143.66      147.14     26.14 o 
  -6 -12  10        3.55        2.98     21.55 o 
  -5 -12  10        5.57        2.53     18.69 o 
  -4 -12  10       25.28       20.52     17.56 o 
  -3 -12  10     1369.55     1186.63     79.81 o 
  -2 -12  10     1159.40     1164.96     40.21 o 
  -1 -12  10      160.08      156.29     12.76 o 
   0 -12  10      134.72      116.71     12.73 o 
   1 -12  10      158.50      152.21     17.71 o 
   2 -12  10      168.39      216.57     44.39 o 
   3 -12  10      106.01      110.22     20.34 o 
   4 -12  10      710.49      743.51     45.55 o 
   5 -12  10      432.60      354.58     44.12 o 
   6 -12  10       83.54      123.66     18.13 o 
   7 -12  10        0.33       18.56     26.93 o 
   8 -12  10       36.18       41.29     39.12 o 
  -8 -11  10       85.73       67.10     25.37 o 
  -7 -11  10      252.21      234.83     27.80 o 
  -6 -11  10       36.71       64.55     22.14 o 
  -5 -11  10      439.70      463.27     35.36 o 
  -4 -11  10      122.71       99.14     21.83 o 
  -3 -11  10        5.19       65.69     21.16 o 
  -2 -11  10      559.52      463.65     21.10 o 
  -1 -11  10      140.09      110.61     14.15 o 
   0 -11  10      729.69      749.58     34.49 o 
   1 -11  10      367.44      429.32     19.55 o 
   2 -11  10       48.60       37.77     18.24 o 
   3 -11  10        2.56       -2.01     11.51 o 
   4 -11  10       87.56       94.20     30.04 o 
   6 -11  10        4.01       39.97     18.21 o 
   7 -11  10       24.99       56.97     23.86 o 
   8 -11  10       55.56       19.56     36.94 o 
  -8 -10  10       10.41        2.39     26.44 o 
  -7 -10  10      219.90      341.36     32.76 o 
  -6 -10  10        6.14       30.56     21.41 o 
  -5 -10  10       35.89       73.34     45.97 o 
  -4 -10  10        1.06       31.79     18.73 o 
  -3 -10  10      117.27      214.41     25.28 o 
  -2 -10  10        3.73       11.00     10.29 o 
  -1 -10  10      533.57      468.62     25.13 o 
   0 -10  10        0.46        0.50      8.32 o 
   1 -10  10       59.40       93.80     11.77 o 
   2 -10  10      213.57      215.11     50.19 o 
   3 -10  10       36.15       61.52     29.34 o 
   4 -10  10       97.58      129.84     31.63 o 
   6 -10  10      816.24      867.32     41.13 o 
   7 -10  10      106.25      199.01     38.12 o 
   8 -10  10       40.35        9.67     30.27 o 
  -9  -9  10       42.82      -13.21     23.31 o 
  -8  -9  10        0.03        2.28     22.59 o 
  -7  -9  10        1.98       21.12     31.39 o 
  -6  -9  10       42.93       48.66     20.47 o 
  -5  -9  10       44.98       44.91     15.06 o 
  -4  -9  10       16.51       42.36     16.52 o 
  -3  -9  10      417.52      416.92     21.90 o 
  -2  -9  10     1301.20     1258.67     60.06 o 
  -1  -9  10        0.28       -6.31      8.98 o 
   0  -9  10        0.01       -0.95      8.38 o 
   2  -9  10      140.49      141.29     18.51 o 
   3  -9  10      294.13      268.84     31.28 o 
   4  -9  10      187.44      172.32     18.86 o 
   5  -9  10        1.00       48.55     12.34 o 
   6  -9  10     1051.99     1139.33     65.26 o 
   7  -9  10       41.25       28.30     20.00 o 
   8  -9  10       24.01       27.16     21.35 o 
   9  -9  10       13.78      -26.08     36.94 o 
  -9  -8  10       14.23       18.25     21.99 o 
  -8  -8  10       37.97       25.37     22.37 o 
  -7  -8  10       14.97       60.96     19.58 o 
  -6  -8  10        6.00        0.09     15.72 o 
  -5  -8  10       44.23       46.42     15.92 o 
  -4  -8  10       75.54      132.99     25.00 o 
  -3  -8  10      859.35     1401.34     57.67 o 
  -2  -8  10        0.99       14.61      9.20 o 
  -1  -8  10        3.00       -0.59      7.76 o 
   0  -8  10     1307.85     1221.09     28.61 o 
   2  -8  10      978.77      860.75     98.27 o 
   3  -8  10        1.94        2.78      7.52 o 
   4  -8  10      513.78      563.21     27.61 o 
   5  -8  10     1859.60     1682.12     94.03 o 
   6  -8  10      408.55      472.68     64.65 o 
   7  -8  10      555.68      502.89     30.38 o 
   8  -8  10       68.04       83.16     22.90 o 
   9  -8  10        0.01       58.82     34.34 o 
  -9  -7  10       75.82       43.55     25.81 o 
  -8  -7  10       11.29       79.87     21.90 o 
  -7  -7  10       25.68       25.73     15.65 o 
  -6  -7  10        0.01       -5.18     15.52 o 
  -5  -7  10       80.94       96.62     16.05 o 
  -4  -7  10        7.52        9.78     12.59 o 
  -2  -7  10       42.29       19.75      8.78 o 
  -1  -7  10        0.86        8.01      7.63 o 
   0  -7  10      693.57      740.82     22.95 o 
   1  -7  10      405.99      476.44     19.91 o 
   2  -7  10        0.04        3.08    218.40 o 
   3  -7  10       23.98       27.41      8.85 o 
   4  -7  10        7.81        2.18      7.37 o 
   6  -7  10       46.54       75.97     13.75 o 
   7  -7  10     1683.62     1744.16     94.46 o 
   8  -7  10        1.51       -3.49     24.49 o 
   9  -7  10       31.80       19.73     26.93 o 
  -9  -6  10       30.49       45.74     23.65 o 
  -8  -6  10        2.41       27.63     20.16 o 
  -6  -6  10        0.11       -1.96     15.54 o 
  -5  -6  10      415.48      383.01     28.26 o 
  -4  -6  10      965.13      958.88     47.42 o 
  -3  -6  10      900.71     1159.57     39.90 o 
  -2  -6  10      139.00      121.22     16.00 o 
  -1  -6  10     2170.95     1817.59     47.59 o 
   0  -6  10        6.27        8.84      6.07 o 
   2  -6  10      143.55      155.14     12.26 o 
   3  -6  10       16.96       11.14      6.67 o 
   4  -6  10      167.38      182.99     10.39 o 
   5  -6  10     2151.34     2153.56     50.32 o 
   6  -6  10      238.46      200.46     21.96 o 
   7  -6  10      148.09      132.37     18.44 o 
   8  -6  10      344.44      289.16     31.84 o 
   9  -6  10       81.86       68.02     29.71 o 
 -10  -5  10        0.00      -23.35     23.35 o 
  -9  -5  10        0.56       21.10     24.52 o 
  -8  -5  10       46.45       31.61     20.36 o 
  -7  -5  10        7.68      117.34     26.08 o 
  -6  -5  10       26.31       30.42     21.51 o 
  -5  -5  10       54.20       58.55     11.75 o 
  -4  -5  10      519.30      583.27     32.30 o 
  -3  -5  10      739.22      931.61     34.80 o 
  -2  -5  10      202.85      202.79     14.06 o 
  -1  -5  10      291.42      260.94     11.98 o 
   0  -5  10      396.53      374.52     16.08 o 
   2  -5  10      310.39      292.80     27.03 o 
   3  -5  10      188.49      199.16     12.25 o 
   4  -5  10        6.89       13.52      4.86 o 
   5  -5  10      877.52     1372.44     41.94 o 
   6  -5  10      305.67      402.11     59.62 o 
   7  -5  10        2.57      -21.30     21.30 o 
   8  -5  10      236.80      260.39     61.95 o 
   9  -5  10       42.78       46.72     24.44 o 
 -10  -4  10        1.66       20.63     25.72 o 
  -9  -4  10        0.00       -6.09     17.86 o 
  -8  -4  10       17.10       55.20     19.76 o 
  -7  -4  10      140.13      269.51     46.74 o 
  -6  -4  10       69.47       99.67     18.51 o 
  -5  -4  10       33.23       42.05     10.56 o 
  -4  -4  10      859.01      856.87     40.66 o 
  -2  -4  10        1.50       -1.16     12.84 o 
  -1  -4  10       93.09      103.56      6.85 o 
   0  -4  10      189.34      212.46     13.81 o 
   2  -4  10      139.46      137.85     21.73 o 
   3  -4  10       57.53       69.42      3.92 o 
   4  -4  10      482.43      436.97     12.34 o 
   5  -4  10      477.51      489.08     24.02 o 
   6  -4  10      741.97      787.91     54.33 o 
   7  -4  10      105.99      146.32     29.34 o 
   8  -4  10      128.47      165.19     26.93 o 
   9  -4  10      145.21      194.70     32.60 o 
 -10  -3  10       26.03       38.16     21.71 o 
  -9  -3  10       26.10       15.68     17.42 o 
  -8  -3  10       32.26       90.44     32.62 o 
  -7  -3  10        7.55        1.51     12.99 o 
  -6  -3  10      201.44      201.49     17.22 o 
  -5  -3  10      352.09      366.48     26.87 o 
  -4  -3  10     1498.03     1561.38     92.61 o 
  -2  -3  10     1286.13     1158.10     30.01 o 
  -1  -3  10      465.05      436.19     21.85 o 
   0  -3  10      362.99      408.74     14.78 o 
   1  -3  10     1423.03     2306.94     99.16 o 
   2  -3  10      675.45      664.68     20.78 o 
   3  -3  10      105.22      104.22     11.51 o 
   4  -3  10        7.88       12.92      5.74 o 
   6  -3  10     1332.39     1196.54     78.73 o 
   7  -3  10     1920.61     1853.09     66.85 o 
   8  -3  10        4.50      -12.58     28.71 o 
   9  -3  10        7.51       39.11     33.39 o 
 -10  -2  10        7.53       -0.42     21.70 o 
  -9  -2  10       12.78        2.42     16.12 o 
  -8  -2  10       16.28       33.27     15.11 o 
  -7  -2  10      998.50     1175.10    112.85 o 
  -6  -2  10      490.72      344.43     26.88 o 
  -5  -2  10      247.58      225.99     18.98 o 
  -4  -2  10      249.47      385.90    273.36 o 
  -3  -2  10      554.53      555.42     39.25 o 
  -2  -2  10      178.36      155.53     16.97 o 
  -1  -2  10     2011.84     1887.45     44.64 o 
   0  -2  10     1565.67     1623.11     38.88 o 
   1  -2  10      515.24      493.42     23.24 o 
   2  -2  10      567.50      574.21     22.62 o 
   3  -2  10      508.87      422.77     18.84 o 
   4  -2  10       39.19       32.38      5.31 o 
   5  -2  10     1034.42     1337.35     33.34 o 
   6  -2  10     1074.47     1171.70     52.11 o 
   7  -2  10       22.34       -9.50     12.59 o 
   8  -2  10       55.95       83.39     29.71 o 
   9  -2  10        9.81       28.25     52.15 o 
 -10  -1  10        7.82        0.73     21.68 o 
  -9  -1  10       19.98        4.54     21.87 o 
  -8  -1  10      169.38      169.62     18.64 o 
  -7  -1  10       45.74       62.40     20.86 o 
  -6  -1  10       19.29       52.69     16.52 o 
  -5  -1  10       48.66       69.87     12.42 o 
  -4  -1  10       47.29      220.28    136.58 o 
  -3  -1  10      271.79      283.40     33.64 o 
  -2  -1  10      504.69      499.14     19.14 o 
  -1  -1  10       62.01       78.02      8.48 o 
   0  -1  10     1018.45     1080.11     23.54 o 
   1  -1  10      632.99      780.60     97.29 o 
   2  -1  10      796.72      784.42     24.82 o 
   3  -1  10      347.22      367.01     10.84 o 
   4  -1  10       72.94       62.67      8.05 o 
   6  -1  10      470.05      554.29     21.67 o 
   7  -1  10      148.61      184.28     41.60 o 
   8  -1  10       29.26       33.46     17.89 o 
   9  -1  10        2.82       30.42     39.11 o 
 -10   0  10        1.04       -5.02     22.97 o 
  -9   0  10       13.53        7.19     27.50 o 
  -8   0  10       91.67      124.24     19.80 o 
  -7   0  10      353.06      297.91     24.58 o 
  -6   0  10        7.09        6.66     13.52 o 
  -5   0  10        5.55       22.84     13.58 o 
  -4   0  10       69.19      103.29     37.12 o 
  -2   0  10      808.69      809.33     43.35 o 
  -1   0  10      565.21      554.10     22.92 o 
   0   0  10       24.94       18.93      5.27 o 
   1   0  10     1782.77     1917.27     72.55 o 
   2   0  10        2.54        2.40      5.96 o 
   3   0  10       50.88       48.03      9.75 o 
   4   0  10      543.33      475.63     21.88 o 
   5   0  10     1309.58     1509.52     54.14 o 
   6   0  10      390.36      410.37     27.93 o 
   7   0  10        8.71       14.78     15.54 o 
   8   0  10        5.06      -16.24     16.24 o 
   9   0  10       34.15      -15.21     39.11 o 
 -10   1  10      107.85       84.39     32.09 o 
  -9   1  10        8.14      -15.11     32.16 o 
  -8   1  10       17.59       58.03     24.92 o 
  -7   1  10      210.84      169.29     17.48 o 
  -6   1  10        3.52        7.82     18.08 o 
  -5   1  10      443.03      405.32     32.64 o 
  -4   1  10       25.75       43.06     61.79 o 
  -2   1  10       50.92       58.13      7.84 o 
  -1   1  10      365.80      376.37     30.44 o 
   0   1  10      301.52      353.34     14.82 o 
   2   1  10     3933.06     3707.16     87.42 o 
   3   1  10        0.02       -5.14      5.14 o 
   4   1  10       78.92       78.35     10.59 o 
   6   1  10     1786.47     1790.87     70.74 o 
   7   1  10      290.33      313.51     43.15 o 
   8   1  10       67.42       85.08     47.81 o 
   9   1  10        2.97       10.86     43.46 o 
  -9   2  10      168.80      173.81     32.88 o 
  -8   2  10      196.53      229.20     30.81 o 
  -7   2  10     2016.37     1971.47    105.67 o 
  -6   2  10      202.87      205.04     16.05 o 
  -5   2  10      295.43      299.94     26.38 o 
  -4   2  10       59.70       59.34     10.20 o 
  -3   2  10      903.51     1160.06     36.00 o 
  -2   2  10        0.97       12.49      8.69 o 
  -1   2  10     1014.80     1071.32     37.39 o 
   0   2  10       42.46       52.31     29.13 o 
   1   2  10      557.08      468.16     43.95 o 
   2   2  10      264.22      239.74     30.93 o 
   3   2  10       36.54       34.53      7.84 o 
   4   2  10      154.99      176.85     31.00 o 
   5   2  10       65.55       82.62     12.55 o 
   6   2  10      605.92      637.46     43.94 o 
   7   2  10        9.74       30.29     25.99 o 
   8   2  10       79.49       49.98     29.20 o 
  -9   3  10       68.03       57.03     30.15 o 
  -8   3  10      154.54      106.55     28.55 o 
  -7   3  10       10.12       -2.02     21.30 o 
  -6   3  10      112.10       75.32     21.93 o 
  -5   3  10       29.92       64.86     19.80 o 
  -4   3  10      243.00      229.89     14.60 o 
  -3   3  10     1130.30     1452.91     80.13 o 
  -2   3  10      972.18      980.83     55.61 o 
  -1   3  10      679.52      749.66     50.56 o 
   0   3  10       53.19       36.50      9.39 o 
   1   3  10      267.36      280.64     21.96 o 
   2   3  10      185.68      217.31     18.04 o 
   3   3  10       22.94       28.66      6.91 o 
   4   3  10      115.18      132.07     10.33 o 
   5   3  10      351.71      389.18     32.32 o 
   6   3  10      384.26      405.11     33.52 o 
   7   3  10       10.55        5.64     51.07 o 
   8   3  10       13.96       -5.26     29.07 o 
  -9   4  10       15.94       -2.01     30.14 o 
  -8   4  10        5.57       22.35     26.08 o 
  -7   4  10       50.71       69.91     22.24 o 
  -6   4  10       65.71       77.97     19.16 o 
  -5   4  10       17.92       68.36     18.25 o 
  -4   4  10       35.13       21.75     12.81 o 
  -2   4  10       31.35       49.60     20.07 o 
  -1   4  10       50.93       59.23     12.70 o 
   0   4  10      439.32      387.69     21.16 o 
   1   4  10       95.93       98.92     19.45 o 
   2   4  10      700.43      745.89     71.59 o 
   3   4  10        3.16       -3.27      7.95 o 
   4   4  10      377.71      340.66     22.59 o 
   5   4  10      941.43     1417.08     77.61 o 
   6   4  10      236.81      249.53     33.69 o 
   7   4  10       94.84       95.95     30.62 o 
   8   4  10        8.62      -21.95     37.06 o 
  -9   5  10       78.62       83.67     39.95 o 
  -8   5  10        5.09       14.09     25.32 o 
  -7   5  10       66.64       75.52     26.53 o 
  -6   5  10       41.09       58.67     19.98 o 
  -5   5  10        0.02        4.16     17.62 o 
  -4   5  10        4.72       17.89     26.08 o 
  -3   5  10      306.19      259.51     50.00 o 
  -2   5  10        1.99        6.88     10.81 o 
  -1   5  10      415.46      340.98     20.04 o 
   0   5  10      872.29     1021.40     68.60 o 
   1   5  10      231.87      351.87     21.88 o 
   2   5  10      530.06      506.64     22.03 o 
   3   5  10     1650.22     1604.06     46.72 o 
   4   5  10      479.17      616.95     55.93 o 
   5   5  10       13.37      195.85     54.87 o 
   6   5  10       74.90      100.97     24.44 o 
   7   5  10        8.09       -3.28     35.89 o 
  -8   6  10       21.90       13.30     29.28 o 
  -7   6  10      456.91      456.74     41.51 o 
  -6   6  10       11.59       30.42     21.51 o 
  -5   6  10        8.76        9.56     21.70 o 
  -4   6  10       69.86       96.14     20.70 o 
  -3   6  10      151.29      171.70     39.12 o 
  -2   6  10        0.15        8.82     11.94 o 
  -1   6  10      291.47      371.84     35.84 o 
   0   6  10        5.67       16.66     19.63 o 
   1   6  10       31.45       90.26     16.12 o 
   2   6  10      281.42      258.49     17.57 o 
   3   6  10       92.51       70.68     11.99 o 
   4   6  10       20.21       14.05     17.01 o 
   6   6  10      732.13      728.59     50.75 o 
   7   6  10        0.25      -20.72     30.80 o 
  -8   7  10       51.40       55.47     29.07 o 
  -7   7  10       20.25      134.10     29.93 o 
  -6   7  10       12.18       13.14     47.81 o 
  -5   7  10       16.00       -4.35     43.46 o 
  -2   7  10       14.97       32.89     41.29 o 
  -1   7  10       13.56        5.71     10.89 o 
   0   7  10       19.70       26.56     14.37 o 
   1   7  10       12.20       17.14     13.69 o 
   2   7  10       15.45       -0.86     11.63 o 
   3   7  10       88.61      126.93     50.41 o 
   4   7  10       35.04       61.08     16.59 o 
   5   7  10        5.72       19.51     21.76 o 
   6   7  10        6.19       41.93     44.55 o 
  -7   8  10       55.77       57.41     32.37 o 
  -6   8  10       38.34       27.82     28.93 o 
  -5   8  10      106.57       24.03     25.67 o 
  -4   8  10       19.98       17.38     30.42 o 
  -3   8  10      140.44      298.83     31.75 o 
  -2   8  10       80.23       43.67     23.78 o 
  -1   8  10       26.46       14.60     19.16 o 
   0   8  10      379.34      401.23     27.73 o 
   1   8  10       94.57       32.53     21.50 o 
   2   8  10       36.71       49.61     17.84 o 
   3   8  10       99.68      103.30     20.25 o 
   4   8  10        4.57      -13.78     17.95 o 
   5   8  10        3.28       31.87     25.32 o 
   6   8  10        3.47       18.47     27.66 o 
  -7   9  10       41.23       23.96     29.23 o 
  -6   9  10        7.51       38.21     27.53 o 
  -5   9  10       20.15       27.85     28.25 o 
  -4   9  10       42.67       17.38     34.77 o 
  -3   9  10      225.43      218.80     37.63 o 
  -2   9  10      180.89      214.02     31.75 o 
  -1   9  10      287.13      227.47     35.87 o 
   0   9  10      563.08      516.24     31.85 o 
   1   9  10       14.78      104.27     20.47 o 
   2   9  10        0.79       -5.85     30.89 o 
   3   9  10        1.33        7.41     17.20 o 
   4   9  10        0.95      -16.11     21.96 o 
   5   9  10       27.45       28.82     30.55 o 
  -6  10  10        4.27      -18.23     27.53 o 
  -5  10  10      135.34      143.44     45.64 o 
  -4  10  10       67.91      115.18     56.50 o 
  -3  10  10       85.87       89.35     26.86 o 
  -2  10  10      541.27      503.87     50.01 o 
  -1  10  10        8.75       12.16     26.93 o 
   0  10  10        0.61       -8.93     27.53 o 
   1  10  10       53.90       42.70     31.51 o 
   2  10  10        4.57        4.35     25.99 o 
   3  10  10       43.58       31.40     24.87 o 
   4  10  10        0.38        7.33     28.87 o 
  -5  11  10       19.76       54.33     67.36 o 
  -4  11  10      107.71       65.20     45.64 o 
  -3  11  10        6.96       -1.68     44.55 o 
  -2  11  10        1.86        2.11     26.86 o 
  -1  11  10      166.89      165.14     34.77 o 
   0  11  10       27.22       45.53     29.61 o 
   1  11  10       90.25       87.20     27.95 o 
   2  11  10        0.22      -17.38     36.94 o 
   3  11  10       22.17       24.73     21.92 o 
  -3  12  10       13.08        8.99     28.39 o 
  -2  12  10       39.09        0.48     31.58 o 
  -1  12  10        5.27       18.73     28.15 o 
   0  12  10       24.62        9.28     30.80 o 
   1  12  10        3.93        6.52     39.11 o 
  -3 -17  11       35.88       22.35     23.42 o 
  -2 -17  11       36.53       88.34     24.94 o 
  -1 -17  11        0.00       -8.51     36.94 o 
   0 -17  11        0.28       25.10     42.37 o 
   1 -17  11       24.18       13.13     18.76 o 
   2 -17  11       10.13       -9.79     19.94 o 
   3 -17  11       95.63       72.16     30.42 o 
  -4 -16  11       16.03       -4.07     18.32 o 
  -3 -16  11        4.05      -15.70     26.00 o 
  -2 -16  11        2.79       34.77     24.19 o 
  -1 -16  11      171.21      158.09     26.07 o 
   0 -16  11       75.42       66.95     18.17 o 
   1 -16  11        4.31       14.55     16.40 o 
   2 -16  11       31.83       31.69     27.53 o 
   3 -16  11      141.85      178.04     30.78 o 
   4 -16  11      136.52      124.61     34.54 o 
   5 -16  11       18.89       30.42     39.11 o 
  -5 -15  11       51.13       64.83     22.93 o 
  -4 -15  11        0.94       41.69     22.07 o 
  -3 -15  11       30.71      -18.16     18.16 o 
  -2 -15  11        0.04      179.60     55.83 o 
  -1 -15  11       24.71       15.83     14.86 o 
   0 -15  11      329.14      311.13     21.70 o 
   1 -15  11       62.76       16.17     15.42 o 
   2 -15  11        1.86       60.22     51.07 o 
   3 -15  11        2.97       -4.59     16.94 o 
   4 -15  11      272.58      281.50     28.08 o 
   5 -15  11       18.15       47.81     48.89 o 
   6 -15  11       22.20      -26.19     29.07 o 
  -6 -14  11        0.78       24.29     22.62 o 
  -5 -14  11       18.46       52.95     20.38 o 
  -4 -14  11        9.48        7.52     16.40 o 
  -3 -14  11        5.80       -2.99     15.34 o 
  -2 -14  11       25.12       51.06     12.10 o 
   0 -14  11      184.89      207.86     18.59 o 
   1 -14  11       26.38       30.46     21.55 o 
   2 -14  11      137.81      105.37     35.08 o 
   3 -14  11        0.13       -6.08     18.73 o 
   4 -14  11       10.59       -9.28     22.40 o 
   5 -14  11       53.61       20.16     40.20 o 
   6 -14  11       80.92      102.29     45.64 o 
  -7 -13  11        0.60      -11.85     32.00 o 
  -6 -13  11       39.28       50.85     30.42 o 
  -5 -13  11       20.91       40.81     20.96 o 
  -4 -13  11      212.76      157.10     16.20 o 
  -3 -13  11       16.76       31.67     13.92 o 
  -2 -13  11       21.71       15.39     11.79 o 
  -1 -13  11        0.81       -2.81     14.55 o 
   0 -13  11        4.89       12.24     13.03 o 
   1 -13  11       28.27        8.39     13.25 o 
   2 -13  11      452.64      444.76     36.61 o 
   3 -13  11      100.12      115.74     33.16 o 
   4 -13  11        0.00       18.75     18.19 o 
   5 -13  11      313.19      268.95     29.40 o 
   6 -13  11       12.28       13.82     28.54 o 
   7 -13  11      198.54      183.99     57.60 o 
  -7 -12  11        2.09       21.55     26.22 o 
  -6 -12  11        3.40       22.59     23.26 o 
  -5 -12  11       46.28       23.97     23.48 o 
  -4 -12  11      422.63      397.59     22.51 o 
  -3 -12  11      268.29      261.40     18.63 o 
  -2 -12  11       16.36        3.20     13.47 o 
  -1 -12  11        5.89        1.67     11.20 o 
   0 -12  11      108.94      124.34     30.84 o 
   1 -12  11      107.27       82.00     13.49 o 
   2 -12  11       79.80      231.57    168.42 o 
   3 -12  11       47.72      151.02     22.28 o 
   4 -12  11       75.44       96.88     19.66 o 
   5 -12  11       65.54       60.94     17.21 o 
   6 -12  11       68.35       94.62     23.15 o 
   7 -12  11        6.94       23.79     27.66 o 
  -8 -11  11      311.92      253.93     46.72 o 
  -7 -11  11       14.93        6.64     21.56 o 
  -6 -11  11      201.80      257.31     26.22 o 
  -5 -11  11        0.20       31.45     35.58 o 
  -4 -11  11       23.91       -7.43     15.35 o 
  -3 -11  11      576.84      651.80     33.72 o 
  -2 -11  11        1.37        8.88     11.50 o 
  -1 -11  11       71.49       98.19     11.63 o 
   0 -11  11      234.48      226.72     13.51 o 
   1 -11  11       46.70       49.08     12.46 o 
   2 -11  11       41.77       38.99     14.74 o 
   4 -11  11      252.45      303.78     22.15 o 
   5 -11  11      204.67      298.14     45.68 o 
   6 -11  11      329.16      333.41     28.88 o 
   7 -11  11        1.29        2.88     16.78 o 
   8 -11  11        1.07       -8.69     34.77 o 
  -8 -10  11       32.75       31.38     21.65 o 
  -7 -10  11        0.29       15.21     20.07 o 
  -6 -10  11       39.83       96.95     23.05 o 
  -5 -10  11      547.04      493.09     31.65 o 
  -4 -10  11      606.51      547.55     33.95 o 
  -3 -10  11        8.06       41.69     15.20 o 
  -2 -10  11       25.71       70.27     21.12 o 
  -1 -10  11       87.01      190.20     29.49 o 
   0 -10  11       24.59       31.59     10.98 o 
   1 -10  11       70.35       63.78      9.14 o 
   2 -10  11      160.63      154.40     15.44 o 
   3 -10  11       27.83       89.17     19.05 o 
   4 -10  11      187.80      185.71     33.53 o 
   5 -10  11       23.63       43.25     11.98 o 
   6 -10  11       11.80      -14.32     19.12 o 
   8 -10  11        2.89       28.73     27.53 o 
  -8  -9  11       48.64       24.32     26.10 o 
  -7  -9  11        0.36       28.36     20.76 o 
  -6  -9  11       13.75       67.93     20.70 o 
  -5  -9  11       51.82       70.67     20.47 o 
  -4  -9  11      281.95      344.69     22.69 o 
  -3  -9  11        0.84       -6.78     12.24 o 
  -2  -9  11      197.78      438.82    114.70 o 
  -1  -9  11        2.28        7.35      9.62 o 
   0  -9  11      291.77      307.06     27.45 o 
   1  -9  11      122.41      142.29     18.58 o 
   2  -9  11      198.23      214.61     36.08 o 
   3  -9  11        4.37       96.72     18.50 o 
   4  -9  11     2608.48     2589.82    138.07 o 
   5  -9  11     2188.36     2180.65    118.65 o 
   6  -9  11      507.74      497.04     40.28 o 
   7  -9  11      344.26      492.22     63.32 o 
   8  -9  11       80.34       86.52     32.80 o 
  -9  -8  11        2.57       68.38     25.85 o 
  -8  -8  11       28.04       23.31     22.06 o 
  -7  -8  11       67.00       93.59     23.33 o 
  -6  -8  11       29.37       12.80     18.71 o 
  -5  -8  11        3.78       50.13     16.05 o 
  -4  -8  11      139.27      160.24     17.79 o 
  -3  -8  11       42.67       20.47     14.54 o 
  -2  -8  11      218.50      187.02     32.81 o 
  -1  -8  11        9.39      113.13     26.93 o 
   0  -8  11     1082.17     1061.62     32.58 o 
   1  -8  11      187.31      158.56     10.51 o 
   2  -8  11       93.14       82.50     11.25 o 
   3  -8  11      671.94      540.58     47.40 o 
   4  -8  11       29.75       23.70     10.42 o 
   5  -8  11       91.74      114.53     26.79 o 
   6  -8  11      253.64      253.99     23.15 o 
   7  -8  11      479.99      430.37     45.66 o 
   8  -8  11       79.01       44.36     25.59 o 
   9  -8  11        0.92       -5.30     24.44 o 
  -9  -7  11        0.03       21.72     26.87 o 
  -8  -7  11        0.00       -5.31     21.09 o 
  -7  -7  11       52.04       54.45     24.05 o 
  -6  -7  11      271.30      314.59     25.99 o 
  -5  -7  11       11.56      147.35     71.10 o 
  -4  -7  11       93.32       98.66     16.16 o 
  -3  -7  11        0.11       -4.95     13.28 o 
  -2  -7  11      159.57      155.31     55.61 o 
  -1  -7  11      649.28      751.90     26.44 o 
   0  -7  11     1165.98     1231.36     43.23 o 
   1  -7  11      794.01      755.35     16.55 o 
   2  -7  11      204.23      215.41     17.14 o 
   3  -7  11      200.41      160.02     15.69 o 
   4  -7  11      655.04      637.27     31.98 o 
   5  -7  11     6610.49     6359.38    311.17 o 
   6  -7  11      376.23      529.53     49.48 o 
   7  -7  11       34.92       95.23     22.24 o 
   8  -7  11       35.75      103.28     28.12 o 
   9  -7  11       11.82       28.58     28.54 o 
  -9  -6  11        0.03       16.83     20.38 o 
  -8  -6  11      377.24      333.02     29.73 o 
  -7  -6  11        3.00        6.52     18.97 o 
  -6  -6  11      172.06      188.64     20.89 o 
  -5  -6  11       56.55       70.77     16.60 o 
  -4  -6  11       96.82       91.95     12.42 o 
  -3  -6  11      115.59      109.98     30.02 o 
  -2  -6  11       15.41       15.15      8.93 o 
  -1  -6  11      103.98      112.90     22.00 o 
   0  -6  11      141.81      135.34      6.93 o 
   1  -6  11      217.85      209.31      7.99 o 
   2  -6  11       55.18       35.81     26.90 o 
   3  -6  11       75.05       76.36     10.75 o 
   4  -6  11      294.70      312.37     17.46 o 
   5  -6  11     1302.52     1246.67     41.14 o 
   6  -6  11      214.47      236.44     21.96 o 
   7  -6  11      643.01      761.25     52.19 o 
   8  -6  11      287.01      259.21     33.69 o 
   9  -6  11      167.29      167.87     29.94 o 
  -9  -5  11        2.40       16.72     23.72 o 
  -8  -5  11       60.44       28.93     28.01 o 
  -7  -5  11       40.78       44.02     19.76 o 
  -6  -5  11        5.84        1.32     12.65 o 
  -5  -5  11      426.01      412.79     20.91 o 
  -4  -5  11      995.84      948.39     49.01 o 
  -3  -5  11      587.03      615.22     26.62 o 
  -2  -5  11        2.40       29.75     20.33 o 
  -1  -5  11       27.76      332.84     88.18 o 
   0  -5  11      106.75      132.87      9.81 o 
   1  -5  11      189.37      187.80      7.84 o 
   2  -5  11      151.76      236.04    134.43 o 
   3  -5  11       23.41      232.86     38.78 o 
   4  -5  11      783.28      779.97     21.83 o 
   5  -5  11      871.03      850.68     27.11 o 
   6  -5  11     1633.84     1792.24     99.07 o 
   7  -5  11       68.35       75.42     24.92 o 
   8  -5  11      129.74      185.78     30.15 o 
   9  -5  11       13.68       11.38     25.99 o 
  -9  -4  11       11.90       11.32     18.78 o 
  -8  -4  11        0.69        6.24     14.11 o 
  -7  -4  11       36.38       11.60     12.74 o 
  -6  -4  11       43.65       70.33     22.21 o 
  -5  -4  11      408.66      415.71     26.55 o 
  -4  -4  11      435.68      418.56     21.77 o 
  -3  -4  11       94.30       53.42     19.14 o 
  -2  -4  11     1521.55     1438.03     86.85 o 
  -1  -4  11      675.71      638.33     17.66 o 
   0  -4  11        3.37        6.79      8.15 o 
   1  -4  11      395.68      401.61     18.62 o 
   2  -4  11      608.35      637.97     35.52 o 
   3  -4  11      200.85      235.59     11.18 o 
   4  -4  11     3139.84     2865.62     71.17 o 
   5  -4  11      192.01      193.09     25.40 o 
   6  -4  11       80.91      125.29     28.86 o 
   7  -4  11       36.51       28.49     20.70 o 
   8  -4  11        0.36       -2.05     24.02 o 
   9  -4  11      148.15      130.48     38.03 o 
 -10  -3  11        8.42        3.56     32.16 o 
  -9  -3  11       32.92       43.60     17.68 o 
  -8  -3  11        1.43        5.00     15.03 o 
  -7  -3  11       40.31       40.23     12.59 o 
  -6  -3  11       34.31       70.94     26.45 o 
  -5  -3  11      880.65      863.85     35.13 o 
  -4  -3  11      145.21      158.22     14.19 o 
  -3  -3  11      552.33      524.55     47.93 o 
  -2  -3  11      736.20      904.29     44.40 o 
  -1  -3  11      300.09      299.87     21.98 o 
   0  -3  11        0.42       -5.23      5.23 o 
   1  -3  11      817.76      666.79     34.82 o 
   2  -3  11     1625.41     1595.95     56.62 o 
   3  -3  11       19.04      104.08     21.93 o 
   4  -3  11       41.76       56.21     32.76 o 
   5  -3  11     4055.80     4017.97    105.54 o 
   6  -3  11       54.22      226.50    113.59 o 
   7  -3  11        0.10       48.77     20.36 o 
   8  -3  11      275.51      295.95     33.34 o 
   9  -3  11       28.07        4.56     28.23 o 
 -10  -2  11        0.73       22.21     24.47 o 
  -9  -2  11       43.98       39.52     18.19 o 
  -8  -2  11      514.41      418.17     25.06 o 
  -7  -2  11       88.52       45.33     15.65 o 
  -6  -2  11       19.98       19.69     13.69 o 
  -5  -2  11       11.29      208.91    124.02 o 
  -4  -2  11      125.98      137.82     14.60 o 
  -3  -2  11       14.61       11.01      8.07 o 
  -2  -2  11        0.15      463.74    218.49 o 
  -1  -2  11       23.82      151.31     90.98 o 
   0  -2  11      269.12      266.79      9.86 o 
   1  -2  11       22.90       25.16      7.12 o 
   2  -2  11     1165.44     1140.05     67.26 o 
   3  -2  11      583.12      542.17     34.86 o 
   4  -2  11      837.78      841.26     67.67 o 
   5  -2  11     2129.70     2042.48     56.61 o 
   6  -2  11      149.43      170.64     19.52 o 
   7  -2  11      132.12      493.96     67.25 o 
   8  -2  11      187.08      185.54     82.59 o 
   9  -2  11       12.40       25.85     29.07 o 
 -10  -1  11        0.01        0.61     21.64 o 
  -9  -1  11       15.60       17.30     29.73 o 
  -8  -1  11        0.11      -10.09     15.90 o 
  -7  -1  11       12.23       -3.40     21.73 o 
  -6  -1  11      264.95      233.13     18.07 o 
  -5  -1  11        7.62      113.40     59.00 o 
  -4  -1  11     1032.20      972.96     91.32 o 
  -3  -1  11       34.00       36.21     16.73 o 
  -2  -1  11      108.17      140.37     18.74 o 
  -1  -1  11      653.64      679.35     32.69 o 
   0  -1  11       33.07       29.59      7.04 o 
   1  -1  11        1.69        3.87      2.13 o 
   2  -1  11      355.05      400.80     22.47 o 
   3  -1  11        0.12       23.62      9.72 o 
   4  -1  11        5.10       -1.96     11.71 o 
   5  -1  11       85.17       83.90     22.65 o 
   6  -1  11      543.58      552.50     36.91 o 
   7  -1  11      134.19      169.44     19.46 o 
   8  -1  11       13.31      -15.21     21.56 o 
   9  -1  11      153.51       76.07     58.68 o 
  -9   0  11        0.48       31.91     28.12 o 
  -8   0  11        0.03       17.38     21.51 o 
  -7   0  11      396.04      393.44     33.35 o 
  -6   0  11       22.90       14.98     11.82 o 
  -5   0  11       36.07      198.65    127.13 o 
  -4   0  11        2.64       -1.35     12.61 o 
  -3   0  11        9.56        3.86      9.68 o 
  -2   0  11        3.12        8.38     10.17 o 
  -1   0  11       11.50       46.55     36.58 o 
   0   0  11      249.46      299.74     10.86 o 
   1   0  11        4.54        9.37      4.18 o 
   2   0  11       91.27      120.14     21.24 o 
   3   0  11        3.35       57.47     11.59 o 
   4   0  11      655.17      630.98     43.09 o 
   5   0  11      337.92      286.97     15.36 o 
   6   0  11      269.46      264.76     26.03 o 
   7   0  11        2.18      219.49     43.03 o 
   8   0  11        6.76       30.42     54.32 o 
  -9   1  11        5.72       -6.13     28.54 o 
  -8   1  11        0.04       21.84     31.47 o 
  -7   1  11        3.22        7.88     28.25 o 
  -6   1  11      160.32      222.34     19.31 o 
  -5   1  11        7.83       30.77     11.97 o 
  -4   1  11        0.07        3.93     10.61 o 
  -3   1  11      233.18      244.84     31.07 o 
  -2   1  11      473.29      496.88     21.74 o 
  -1   1  11      695.14      973.75     39.26 o 
   0   1  11       39.35       31.84     12.45 o 
   1   1  11      270.66      291.92     33.58 o 
   2   1  11       83.13       98.20      7.99 o 
   4   1  11      261.03      313.65     18.02 o 
   5   1  11      399.23      402.53     37.66 o 
   6   1  11      319.15      287.79     28.11 o 
   7   1  11      510.17      620.80     85.88 o 
   8   1  11        3.72        5.17     24.84 o 
  -9   2  11       13.95       24.55     29.71 o 
  -8   2  11       88.11      108.71     34.55 o 
  -7   2  11        0.64        9.53     19.80 o 
  -6   2  11       82.30      160.73     33.68 o 
  -5   2  11      473.30      495.34     24.86 o 
  -4   2  11       13.45       31.63     19.69 o 
  -3   2  11       34.88       57.82     21.02 o 
  -2   2  11        2.88       39.31     12.34 o 
  -1   2  11      184.07      203.13     16.66 o 
   0   2  11      173.63      160.42     23.53 o 
   1   2  11      146.11      169.23     16.94 o 
   2   2  11       56.00       81.46     19.75 o 
   3   2  11      187.88      221.30     11.10 o 
   4   2  11      207.67      166.47     12.29 o 
   5   2  11     3172.54     3278.35    110.27 o 
   6   2  11       13.45       31.76     45.63 o 
   7   2  11      424.86      406.84     40.22 o 
   8   2  11        1.03        4.96     26.54 o 
  -9   3  11       71.22       54.23     67.37 o 
  -8   3  11        9.09       37.34     27.30 o 
  -7   3  11        3.44       12.96     21.35 o 
  -6   3  11       14.08       40.77     19.16 o 
  -5   3  11       77.46       97.05     13.34 o 
  -4   3  11        2.13        0.57     10.51 o 
  -3   3  11      325.38      307.73     32.32 o 
  -2   3  11      574.79      596.61     33.99 o 
  -1   3  11       46.35       50.99     15.64 o 
   0   3  11       69.28      113.32     16.54 o 
   1   3  11        0.16       10.87      9.75 o 
   2   3  11       13.64       85.91     28.44 o 
   3   3  11      123.56      161.13     11.83 o 
   4   3  11        3.49       24.54     10.99 o 
   5   3  11        0.30      -20.40     20.40 o 
   6   3  11      226.52      212.15     28.55 o 
   7   3  11       24.55       22.27     27.95 o 
   8   3  11        4.28        9.47     28.49 o 
  -9   4  11       20.21        0.76     31.74 o 
  -8   4  11       18.52      -16.05     28.54 o 
  -7   4  11      104.25      127.27     27.66 o 
  -6   4  11      123.60      174.55     23.78 o 
  -5   4  11       15.83       24.68     20.07 o 
  -4   4  11       36.40       30.25     12.06 o 
  -3   4  11        0.16       -6.59     12.19 o 
  -2   4  11       90.47       72.51     15.69 o 
  -1   4  11      297.85      298.40     22.68 o 
   0   4  11       88.33       92.14     22.23 o 
   1   4  11      248.22      263.45     18.74 o 
   2   4  11       49.66       74.47     14.18 o 
   3   4  11      868.81      980.49     31.78 o 
   4   4  11       42.52       10.88     12.19 o 
   5   4  11        3.36      -22.15     23.48 o 
   6   4  11      391.65      348.43     35.26 o 
   7   4  11        0.42       -5.53     25.04 o 
  -8   5  11       56.50       53.71     31.29 o 
  -7   5  11       83.29       48.90     28.71 o 
  -6   5  11        6.17       10.32     22.36 o 
  -4   5  11       82.84      103.94     19.80 o 
  -3   5  11       55.05       71.35     15.65 o 
  -2   5  11       85.80       93.68     23.51 o 
  -1   5  11       21.57       38.99     15.91 o 
   0   5  11       40.55       33.18     14.50 o 
   1   5  11      111.51      117.28     36.35 o 
   2   5  11      868.15      799.96     43.23 o 
   3   5  11      155.60      170.34     13.72 o 
   4   5  11        8.72        0.07     14.37 o 
   5   5  11      519.87      509.53     39.18 o 
   6   5  11      133.34       82.36     36.79 o 
   7   5  11       64.63       74.71     31.58 o 
  -8   6  11       70.47       33.48     28.40 o 
  -7   6  11       79.37       99.56     30.92 o 
  -6   6  11       49.47      111.76     26.60 o 
  -5   6  11      176.72      197.10     55.42 o 
  -4   6  11        0.07        0.00     26.08 o 
  -3   6  11      239.01      219.54     43.47 o 
  -2   6  11       32.13       12.91     13.22 o 
  -1   6  11        0.13        6.07     21.41 o 
   0   6  11       69.80       74.70     15.76 o 
   1   6  11      970.95      888.35     41.11 o 
   2   6  11       72.21      147.43     35.26 o 
   3   6  11       10.26       23.14     15.77 o 
   4   6  11        0.23        6.26     20.94 o 
   5   6  11      280.24      235.09     39.13 o 
   6   6  11      298.72      272.75     34.56 o 
  -7   7  11        0.51        7.45     31.29 o 
  -6   7  11       13.40       50.09     55.41 o 
  -5   7  11        3.65       67.57     31.51 o 
  -4   7  11       92.84       94.32     25.32 o 
  -3   7  11      165.80      197.59     44.56 o 
  -2   7  11       15.11       14.34     19.16 o 
  -1   7  11        0.01      -14.75     17.82 o 
   0   7  11      113.72      170.15     19.46 o 
   1   7  11      105.63      141.16     23.78 o 
   2   7  11        3.06       -4.24     15.41 o 
   3   7  11        6.56       12.11     19.72 o 
   4   7  11       31.40       20.83     26.52 o 
   5   7  11        5.12        7.52     28.54 o 
   6   7  11        5.44      -17.38     27.66 o 
  -7   8  11       42.40       17.93     30.27 o 
  -6   8  11        4.00       20.05     26.59 o 
  -5   8  11       78.87       47.04     25.99 o 
  -4   8  11      100.08      130.39     49.98 o 
  -3   8  11       34.98        0.36     42.37 o 
  -2   8  11        9.25       -0.07     23.69 o 
  -1   8  11      457.71      428.45     36.90 o 
   0   8  11        6.21       -6.57     13.73 o 
   1   8  11       45.23       66.39     17.57 o 
   2   8  11      191.42      163.93     22.00 o 
   3   8  11       30.80       66.84     21.30 o 
   4   8  11      208.23      226.87     33.94 o 
   5   8  11       13.86       -9.38     30.14 o 
  -6   9  11       11.97       -0.10     30.44 o 
  -5   9  11      141.46      121.55     32.88 o 
  -4   9  11        5.65      -26.08     34.77 o 
  -3   9  11       24.87       63.36     49.98 o 
  -2   9  11      638.28      677.42     83.72 o 
  -1   9  11        5.51       52.77     71.71 o 
   0   9  11       41.64       -1.38     25.04 o 
   1   9  11        9.18       21.08     17.89 o 
   2   9  11        3.87       -6.82     21.92 o 
   3   9  11       39.18       43.43     29.20 o 
   4   9  11        0.92       24.86     30.14 o 
  -5  10  11        9.66       22.45     29.93 o 
  -4  10  11      130.97      163.00     43.47 o 
  -3  10  11       19.52       50.29     31.29 o 
  -2  10  11       35.08       44.55     26.12 o 
  -1  10  11       43.45       35.95     25.32 o 
   0  10  11       25.55       -9.28     33.39 o 
   1  10  11       10.22      -19.98     24.59 o 
   2  10  11       15.38       39.11     24.01 o 
   3  10  11        1.42       -2.36     34.77 o 
  -3  11  11      157.53       99.09     41.41 o 
  -2  11  11      244.14      254.73     74.99 o 
  -1  11  11       43.18       30.42     31.83 o 
   0  11  11       17.04       15.28     28.25 o 
   1  11  11        0.19      -12.62     27.53 o 
  -2 -17  12        0.43      -13.54     23.86 o 
  -1 -17  12        2.14       11.49     22.18 o 
   0 -17  12      120.95      142.89     22.28 o 
   1 -17  12        0.03       15.92     19.08 o 
   2 -17  12       22.13       46.52     36.94 o 
   3 -17  12      232.75      232.70     46.73 o 
  -4 -16  12        0.13       33.22     25.30 o 
  -3 -16  12        0.93      -16.56     20.47 o 
  -2 -16  12       14.96       -1.11     25.60 o 
  -1 -16  12       14.72       22.01     15.38 o 
   0 -16  12       52.66       32.35     19.11 o 
   1 -16  12        9.26       26.19     17.64 o 
   2 -16  12       30.73       30.42     18.74 o 
   3 -16  12        0.05       -1.13     21.41 o 
   4 -16  12       29.16       -1.93     38.99 o 
  -5 -15  12       14.50        1.77     19.45 o 
  -4 -15  12        4.68        1.58     17.42 o 
  -3 -15  12       29.84       18.86     21.78 o 
  -2 -15  12       16.65       48.69     21.81 o 
  -1 -15  12       11.16        9.60     20.02 o 
   0 -15  12      119.53      163.62     26.66 o 
   1 -15  12        0.01        1.01     14.90 o 
   2 -15  12       12.81        6.23     18.71 o 
   3 -15  12       58.58       78.23     34.77 o 
   4 -15  12      169.19      247.63     29.20 o 
   5 -15  12        1.15       22.16     32.54 o 
  -6 -14  12       20.42        4.77     21.25 o 
  -5 -14  12        3.66       -1.07     19.05 o 
  -4 -14  12        4.00       -0.62     23.41 o 
  -3 -14  12        0.37        8.80     14.80 o 
  -2 -14  12       59.52       36.91     16.79 o 
  -1 -14  12       30.57       17.01     19.56 o 
   0 -14  12      314.51      520.82     50.52 o 
   1 -14  12       54.49       42.44     15.80 o 
   2 -14  12        8.48        3.78     18.62 o 
   3 -14  12       19.98       24.96     20.17 o 
   4 -14  12        4.63       52.74     29.34 o 
   5 -14  12      149.12      116.26     27.31 o 
   6 -14  12        0.13      -13.20     30.14 o 
  -6 -13  12        0.42       20.68     24.31 o 
  -5 -13  12       24.69       40.54     31.42 o 
  -4 -13  12       10.05       19.41     14.75 o 
  -3 -13  12        6.94        8.66     13.92 o 
  -2 -13  12      114.16      102.29     14.01 o 
  -1 -13  12      169.38      196.35     25.41 o 
   0 -13  12       31.95      228.99     48.85 o 
   1 -13  12      234.01      275.67     26.98 o 
   2 -13  12        5.08       58.47     17.66 o 
   3 -13  12     1094.83     1119.20    124.81 o 
   4 -13  12       84.59       99.55     22.37 o 
   5 -13  12      623.52      555.70     34.44 o 
   6 -13  12       16.64        4.88     22.14 o 
   7 -13  12       31.12       18.38     41.29 o 
  -7 -12  12       12.35       23.19     27.41 o 
  -6 -12  12       59.60       15.77     22.14 o 
  -5 -12  12      227.78      245.62     29.72 o 
  -4 -12  12       49.01       27.82     15.57 o 
  -3 -12  12        1.44       61.95     28.23 o 
  -2 -12  12      164.72      144.54     15.60 o 
  -1 -12  12      193.95      197.72     18.51 o 
   0 -12  12       86.78       54.97     14.85 o 
   1 -12  12        5.95       62.40     19.37 o 
   2 -12  12      502.39      429.14     72.96 o 
   3 -12  12      222.78      196.49     32.58 o 
   4 -12  12        0.53        2.49     15.65 o 
   5 -12  12        6.73       26.73     30.37 o 
   6 -12  12      282.10      279.84     45.98 o 
   7 -12  12       20.96       50.52     30.27 o 
  -7 -11  12       65.33       78.25     24.94 o 
  -6 -11  12       21.86       33.54     24.08 o 
  -5 -11  12       39.75       48.10     19.16 o 
  -4 -11  12      408.68      419.66     27.43 o 
  -3 -11  12       20.30       11.91     12.23 o 
  -2 -11  12       63.73       35.24     13.80 o 
  -1 -11  12      318.96      288.87     16.94 o 
   0 -11  12      297.37      550.38     81.56 o 
   1 -11  12       21.59       41.45     16.32 o 
   2 -11  12      106.18      107.93     20.83 o 
   3 -11  12       73.69       40.40     14.60 o 
   4 -11  12     1579.96     1589.17     68.18 o 
   5 -11  12       18.37       33.66     27.41 o 
   6 -11  12        8.57       21.24     17.53 o 
   7 -11  12       19.94       29.81     20.66 o 
  -8 -10  12        8.64       32.21     24.08 o 
  -7 -10  12        3.75        8.52     23.71 o 
  -6 -10  12      199.10      226.99     26.69 o 
  -5 -10  12       42.91       88.38     21.34 o 
  -4 -10  12       62.42      176.76     76.06 o 
  -3 -10  12      218.16      219.24     19.34 o 
  -2 -10  12        2.39       16.84     12.08 o 
  -1 -10  12       23.07       32.20     22.27 o 
   0 -10  12      438.83      437.15     24.51 o 
   1 -10  12      161.69      237.92     40.20 o 
   2 -10  12      116.99      158.76     25.13 o 
   3 -10  12      252.03      245.94     20.33 o 
   4 -10  12      267.54      328.21     36.37 o 
   5 -10  12        0.52      387.92    119.09 o 
   6 -10  12       36.19       56.50     18.06 o 
   7 -10  12       62.57       40.58     18.06 o 
   8 -10  12        6.94       -9.40     29.34 o 
  -8  -9  12        2.38       55.61     23.88 o 
  -7  -9  12        4.99       -7.77     20.76 o 
  -6  -9  12        9.34        2.66     18.30 o 
  -5  -9  12       45.96       60.73     17.79 o 
  -4  -9  12       73.10      147.50     23.12 o 
  -3  -9  12      215.05      212.88     23.09 o 
  -2  -9  12      203.07      174.56     14.78 o 
  -1  -9  12       29.89       41.29      8.42 o 
   0  -9  12      830.52      807.85     29.40 o 
   1  -9  12      426.18      391.72     28.89 o 
   2  -9  12        2.41      -11.77     11.77 o 
   3  -9  12      116.78      159.45     22.08 o 
   4  -9  12      707.24      794.19     29.52 o 
   5  -9  12     1749.79     1626.98    100.09 o 
   6  -9  12       14.80        8.76     15.61 o 
   7  -9  12        0.64        8.69     26.08 o 
   8  -9  12       11.30       13.68     25.99 o 
  -9  -8  12       28.59       18.78     26.20 o 
  -8  -8  12      113.44       64.92     33.36 o 
  -7  -8  12       30.58       58.65     18.74 o 
  -6  -8  12       37.32       22.59     15.44 o 
  -5  -8  12       52.84       74.70     25.42 o 
  -4  -8  12      283.09      277.60     24.50 o 
  -3  -8  12        7.17       28.19     23.03 o 
  -2  -8  12      291.32      325.96     35.90 o 
  -1  -8  12       26.29       33.33      8.53 o 
   1  -8  12       39.03       30.48      5.03 o 
   2  -8  12       20.97       42.37      9.76 o 
   3  -8  12     3507.43     3262.74    126.81 o 
   4  -8  12      491.59      523.50     23.23 o 
   5  -8  12      239.16      432.61     58.93 o 
   6  -8  12        0.74       20.34     15.18 o 
   7  -8  12        1.20      -29.19     29.19 o 
   8  -8  12       31.27       41.76     27.66 o 
  -9  -7  12        0.63        1.45     22.58 o 
  -8  -7  12        1.25        3.02     19.55 o 
  -7  -7  12      248.81      224.54     23.42 o 
  -6  -7  12       85.30       75.35     15.44 o 
  -5  -7  12      302.87      315.33     23.32 o 
  -4  -7  12       95.51       82.05     15.24 o 
  -3  -7  12      100.83      103.95     24.68 o 
  -2  -7  12       47.14       50.10      8.94 o 
  -1  -7  12      143.91      141.51     19.52 o 
   0  -7  12      227.87      238.16     14.91 o 
   1  -7  12       11.20       10.96      3.85 o 
   2  -7  12      185.58      166.86     27.27 o 
   3  -7  12      506.66      510.17     60.58 o 
   4  -7  12       68.49       55.00     21.96 o 
   5  -7  12      313.91      550.35    182.84 o 
   6  -7  12      183.17      205.27     21.74 o 
   7  -7  12        4.31       -5.15     20.70 o 
   8  -7  12       64.25       55.93     28.12 o 
  -9  -6  12        0.03      -18.04     31.74 o 
  -8  -6  12        2.33        6.95     21.86 o 
  -7  -6  12        0.01       -1.76     18.93 o 
  -6  -6  12       56.58       98.85     17.57 o 
  -5  -6  12        0.29       11.14     15.23 o 
  -3  -6  12       78.26       88.32     12.42 o 
  -2  -6  12       82.46       78.41     17.57 o 
  -1  -6  12      348.01      290.13     29.44 o 
   0  -6  12       17.48       34.70     10.98 o 
   1  -6  12      906.00      860.85     26.98 o 
   2  -6  12      156.92      160.82      7.39 o 
   3  -6  12      138.40      105.81      7.80 o 
   4  -6  12      139.22      465.04    126.42 o 
   5  -6  12      827.59      816.07     35.35 o 
   6  -6  12      444.34      400.30     53.75 o 
   7  -6  12        0.59      -19.84     29.93 o 
   8  -6  12      217.30      185.93     53.25 o 
  -9  -5  12        8.95       15.48     26.68 o 
  -8  -5  12      159.43      169.79     22.94 o 
  -7  -5  12       66.26       38.93     15.88 o 
  -6  -5  12      736.12      627.68     29.70 o 
  -5  -5  12       51.44       49.24     13.87 o 
  -4  -5  12       11.90       27.56     13.73 o 
  -3  -5  12      130.01      155.52     14.42 o 
  -2  -5  12      104.69       99.16      9.64 o 
  -1  -5  12       20.71       30.55      7.53 o 
   0  -5  12      456.24      396.27     13.28 o 
   1  -5  12      546.32      623.08     28.02 o 
   2  -5  12      445.24      397.91     29.72 o 
   3  -5  12       29.35       48.78     32.60 o 
   4  -5  12      330.06      437.93     28.47 o 
   5  -5  12     1265.39     1168.25     50.46 o 
   6  -5  12     1146.81     1116.14    110.99 o 
   7  -5  12       47.93       51.90     29.34 o 
   8  -5  12        2.56      -16.95     25.31 o 
  -9  -4  12       69.35       41.00     19.07 o 
  -8  -4  12      462.61      423.15     24.89 o 
  -7  -4  12       54.31       42.49     14.57 o 
  -6  -4  12       43.22       74.84     20.70 o 
  -5  -4  12      601.69      563.21     31.25 o 
  -4  -4  12      421.56      560.68     25.70 o 
  -3  -4  12        2.88       -6.02      8.70 o 
  -2  -4  12       74.77       96.40     12.62 o 
  -1  -4  12       12.15       14.05      7.05 o 
   0  -4  12       99.37      494.80    153.22 o 
   1  -4  12      256.68      256.58     16.42 o 
   2  -4  12      172.29      177.59     13.17 o 
   3  -4  12       25.37       20.23      6.96 o 
   4  -4  12     1104.34     1581.51    136.78 o 
   5  -4  12      965.25     1203.99     78.83 o 
   6  -4  12      161.46      187.65     30.62 o 
   7  -4  12        0.27        9.36     29.70 o 
   8  -4  12       27.55        6.52     25.99 o 
  -9  -3  12        8.79        6.41     16.87 o 
  -8  -3  12       29.16       54.06     18.03 o 
  -7  -3  12      545.12      474.71     23.60 o 
  -6  -3  12        0.01        0.20     14.91 o 
  -5  -3  12      233.45      268.58     19.80 o 
  -4  -3  12     1319.74     1843.01     61.83 o 
  -3  -3  12      250.39      249.91     20.08 o 
  -2  -3  12       36.53       35.21     11.73 o 
  -1  -3  12      199.63      232.05     15.76 o 
   0  -3  12      535.33      594.37     29.03 o 
   1  -3  12       56.42       77.88     23.78 o 
   2  -3  12        3.44       24.00     10.66 o 
   3  -3  12       29.40       44.51     14.74 o 
   4  -3  12       83.49      223.16     32.62 o 
   5  -3  12        3.44      470.16    167.67 o 
   6  -3  12      321.93      285.23     28.55 o 
   7  -3  12       53.22       81.78     33.68 o 
   8  -3  12       33.85       71.51     25.04 o 
  -9  -2  12        9.85      -21.81     21.81 o 
  -8  -2  12       44.29       68.60     21.55 o 
  -7  -2  12      106.75      101.16     17.96 o 
  -6  -2  12        3.26        4.30     15.23 o 
  -5  -2  12        3.86       26.93     23.76 o 
  -3  -2  12        1.10       13.18     12.33 o 
  -2  -2  12      138.63      153.11     18.67 o 
  -1  -2  12       35.64       19.00     10.11 o 
   1  -2  12       10.59       44.33     40.40 o 
   2  -2  12       66.95       92.19     12.60 o 
   3  -2  12       86.94       93.16     22.36 o 
   4  -2  12     1043.48     1037.53     41.65 o 
   5  -2  12      217.05      447.64     73.75 o 
   6  -2  12       62.70       76.38     20.93 o 
   7  -2  12       23.32       -3.19     24.44 o 
   8  -2  12      165.67      157.40     29.62 o 
  -9  -1  12       16.18        4.18     25.53 o 
  -7  -1  12      114.95      121.54     19.58 o 
  -6  -1  12      381.13      342.05     22.15 o 
  -5  -1  12        8.56       17.57     18.25 o 
  -4  -1  12       10.89       40.20     16.90 o 
  -3  -1  12       57.13       87.11     30.78 o 
  -2  -1  12      281.94      315.36     17.39 o 
  -1  -1  12       11.15       24.54     12.95 o 
   0  -1  12       29.27       37.36      7.53 o 
   1  -1  12       52.49      242.92    121.80 o 
   2  -1  12       16.56       23.22     11.17 o 
   3  -1  12        1.95        7.76     21.29 o 
   4  -1  12       80.10       73.85     14.86 o 
   5  -1  12     1717.09     1721.89     62.89 o 
   6  -1  12       89.28      149.94     21.52 o 
   7  -1  12        3.84        6.01     31.51 o 
   8  -1  12      147.99      163.81     65.20 o 
  -9   0  12       21.85        1.71     25.32 o 
  -8   0  12      134.62      102.86     40.21 o 
  -7   0  12       52.41       56.48     15.03 o 
  -6   0  12        3.62       -7.58     15.50 o 
  -5   0  12       11.03       24.36     12.17 o 
  -4   0  12      407.29      401.17     22.60 o 
  -3   0  12      188.27      180.87     13.53 o 
  -2   0  12       27.55       22.27     17.80 o 
  -1   0  12      388.98      362.16     19.29 o 
   0   0  12        3.02      121.52     28.01 o 
   1   0  12        8.98        4.70      4.73 o 
   2   0  12       11.12        8.82      6.31 o 
   3   0  12      351.18      314.70     18.35 o 
   4   0  12        8.10      211.21     63.92 o 
   5   0  12      711.81      662.79     31.91 o 
   6   0  12       51.12       46.24     15.99 o 
   7   0  12       23.84       36.26     17.58 o 
   8   0  12        0.36       23.90     39.11 o 
  -9   1  12       35.78       14.12     26.12 o 
  -8   1  12        1.28       -1.93     25.67 o 
  -7   1  12       88.71       75.63     25.32 o 
  -6   1  12       12.56       13.94     15.07 o 
  -5   1  12     1013.80     1098.26     48.88 o 
  -4   1  12        0.10       43.70     19.16 o 
  -3   1  12      229.45      217.60     22.60 o 
  -2   1  12        9.61        0.24      8.37 o 
  -1   1  12        7.60        2.78     13.10 o 
   0   1  12      396.52      319.28     12.71 o 
   1   1  12       43.98       38.99      9.45 o 
   2   1  12       58.43       52.84     16.94 o 
   3   1  12      212.49      227.69     16.78 o 
   4   1  12      326.47      581.09    109.30 o 
   5   1  12      100.85      617.68    167.10 o 
   6   1  12       85.59      101.14     24.86 o 
   7   1  12      146.43      103.26     28.40 o 
   8   1  12        2.16       34.77     52.15 o 
  -9   2  12       80.36       68.45     27.66 o 
  -8   2  12        1.01      -33.70     33.70 o 
  -7   2  12      112.89      130.15     28.72 o 
  -6   2  12        1.05       -7.56     17.62 o 
  -5   2  12       99.12       79.46     16.41 o 
  -4   2  12       74.12      171.74     23.06 o 
  -3   2  12       32.27       36.17     14.66 o 
  -2   2  12      423.07      503.03     21.34 o 
  -1   2  12      423.55      383.56     32.10 o 
   0   2  12       17.47      457.72     93.78 o 
   1   2  12       30.04       64.92     16.81 o 
   2   2  12      490.17      543.68     64.57 o 
   3   2  12       80.22       66.30     11.88 o 
   4   2  12       26.45      141.75     49.80 o 
   5   2  12     1048.56      969.06     86.35 o 
   6   2  12       67.03       52.28     24.59 o 
   7   2  12       32.12       55.91     32.60 o 
  -9   3  12        0.12      -28.39     28.39 o 
  -8   3  12        0.00       48.18     35.24 o 
  -7   3  12        6.18      -18.43     21.92 o 
  -6   3  12      113.13       68.94     59.77 o 
  -5   3  12      208.36      205.21     69.55 o 
  -4   3  12      266.71      259.79     17.67 o 
  -3   3  12       63.20       67.26     15.90 o 
  -2   3  12       50.60       60.94     14.62 o 
  -1   3  12        5.39       27.35     15.65 o 
   0   3  12       32.92      318.61     59.91 o 
   1   3  12       79.05       76.03     17.92 o 
   2   3  12      412.83      388.79     21.43 o 
   3   3  12        9.11       10.34     12.63 o 
   5   3  12      217.40      164.66     31.25 o 
   6   3  12       67.23       27.16     27.53 o 
   7   3  12        7.53      -17.81     34.94 o 
  -8   4  12      124.79       79.42     33.39 o 
  -7   4  12       27.22       22.73     32.60 o 
  -6   4  12       46.46       78.40     40.20 o 
  -5   4  12        2.61        2.17     20.36 o 
  -4   4  12      221.86      238.54     35.86 o 
  -3   4  12        5.78       12.74     13.34 o 
  -2   4  12      735.27      746.46     62.63 o 
  -1   4  12      223.74      253.57     19.60 o 
   0   4  12      373.42      529.82     42.89 o 
   1   4  12      267.60      247.51     20.47 o 
   2   4  12      357.48      366.73     57.04 o 
   3   4  12       12.60        2.24     12.51 o 
   4   4  12       20.51        0.90     21.92 o 
   5   4  12       22.17       12.11     21.35 o 
   6   4  12      131.57      175.20     29.08 o 
   7   4  12       17.84       40.67     42.37 o 
  -8   5  12       17.35       17.38     27.66 o 
  -7   5  12       95.78      113.49     44.55 o 
  -6   5  12      100.82       78.06     28.15 o 
  -5   5  12      176.29      104.39     26.60 o 
  -3   5  12      104.42      104.33     25.04 o 
  -2   5  12      506.81      458.91     44.05 o 
  -1   5  12      179.55      222.35     21.67 o 
   0   5  12       57.18       82.37     20.44 o 
   1   5  12      403.07      392.53     38.20 o 
   2   5  12       88.26      153.64     27.82 o 
   3   5  12        8.01       42.37     19.98 o 
   4   5  12        4.77       32.21     21.35 o 
   5   5  12       28.14       82.28     45.31 o 
   6   5  12        0.55       44.38     35.89 o 
  -7   6  12       94.27       87.36     34.35 o 
  -6   6  12        1.10       -6.86     28.71 o 
  -5   6  12        1.17        7.03     25.99 o 
  -4   6  12        2.59       41.06     29.07 o 
  -3   6  12      469.11      478.34     56.53 o 
  -2   6  12      125.22       71.31     28.40 o 
  -1   6  12      255.80      244.79     32.47 o 
   0   6  12      717.35      610.42     60.31 o 
   1   6  12      162.60      180.43     22.69 o 
   2   6  12       30.19       35.03     15.05 o 
   3   6  12        0.72       15.69     23.31 o 
   4   6  12      135.00      142.77     43.47 o 
   5   6  12       35.86        5.54     23.78 o 
   6   6  12        5.23       49.34     32.87 o 
  -7   7  12       10.20       15.48     32.39 o 
  -6   7  12       27.66       36.69     30.92 o 
  -5   7  12        6.70       -8.97     23.78 o 
  -4   7  12       19.26       49.98     22.90 o 
  -3   7  12       34.06       17.38     32.60 o 
  -2   7  12      313.08      332.15     29.21 o 
  -1   7  12      243.88      252.65     57.60 o 
   0   7  12      425.38      506.42     61.97 o 
   1   7  12       18.06       57.20     30.90 o 
   2   7  12      116.90      114.51     19.21 o 
   3   7  12       20.86       24.34     25.31 o 
   4   7  12       10.26       81.81     30.27 o 
   5   7  12       86.56       96.41     32.87 o 
  -6   8  12       14.93       34.77     36.94 o 
  -5   8  12        0.48       -4.35     26.86 o 
  -4   8  12        3.87      -23.90     49.98 o 
  -3   8  12       99.28       98.84     26.86 o 
  -2   8  12       39.55       51.63     42.37 o 
  -1   8  12       28.03        9.33     25.58 o 
   0   8  12      152.17      182.19     73.89 o 
   1   8  12        8.98       21.76     19.46 o 
   2   8  12       88.27      119.13     33.39 o 
   3   8  12      141.66      181.24     33.94 o 
   4   8  12        4.24        1.30     28.93 o 
  -5   9  12       62.52       57.76     29.07 o 
  -4   9  12        6.69      -36.94     56.50 o 
  -3   9  12      107.62      167.15     63.02 o 
  -2   9  12        7.15       -1.74     73.88 o 
  -1   9  12       58.04        6.45     35.86 o 
   0   9  12        1.92       52.35     33.39 o 
   1   9  12        6.10       17.69     24.59 o 
   2   9  12       83.62       51.28     28.15 o 
   3   9  12       52.60        2.82     35.89 o 
  -4  10  12       96.15       45.64     43.46 o 
  -3  10  12       11.98       40.32     33.33 o 
  -2  10  12       98.42       49.32     31.51 o 
  -1  10  12      160.20       96.87     49.99 o 
   0  10  12       21.45       87.31     65.19 o 
   1  10  12       93.99       74.40     24.92 o 
   2  10  12       14.10      -39.11     39.11 o 
  -2 -17  13        8.34       82.52     24.42 o 
  -1 -17  13       14.55       24.08     29.15 o 
   0 -17  13       31.93       56.37     18.56 o 
   1 -17  13        1.29       53.37     57.59 o 
   2 -17  13        1.62       -4.49     23.49 o 
  -3 -16  13       65.63      105.15     28.74 o 
  -2 -16  13       11.61       -4.38     26.00 o 
  -1 -16  13        0.81       17.19     18.13 o 
   0 -16  13       10.35       37.93     20.26 o 
   1 -16  13        4.10       -1.53     20.20 o 
   2 -16  13       11.64       67.03     28.64 o 
   3 -16  13       16.32       38.24     23.77 o 
   4 -16  13      131.71       78.56     30.28 o 
  -4 -15  13       23.20       27.08     23.36 o 
  -3 -15  13       16.45       28.16     20.88 o 
  -2 -15  13       38.51      130.99     25.89 o 
  -1 -15  13        0.19       13.78     17.42 o 
   0 -15  13       24.42       30.09     16.40 o 
   1 -15  13      187.94      163.58     20.97 o 
   2 -15  13        2.64       17.94     23.51 o 
   3 -15  13      404.31      434.79     29.78 o 
   4 -15  13        1.59       14.69     28.27 o 
   5 -15  13        3.94       30.87     29.34 o 
  -5 -14  13       21.12       19.57     22.29 o 
  -4 -14  13       81.00       81.23     19.27 o 
  -3 -14  13      131.71      128.35     19.55 o 
  -2 -14  13       32.10       41.25     21.08 o 
  -1 -14  13        0.49       -5.17     16.49 o 
   0 -14  13       31.29       24.52     21.64 o 
   1 -14  13       92.15       97.72     17.63 o 
   2 -14  13       36.64       51.51     22.18 o 
   3 -14  13        1.19       -9.92     18.29 o 
   4 -14  13        1.02       -7.39     24.25 o 
   5 -14  13       36.62       35.01     23.06 o 
   6 -14  13        1.09        2.17     39.11 o 
  -6 -13  13        1.37      -10.66     22.37 o 
  -5 -13  13        0.96       -7.90     19.12 o 
  -4 -13  13      196.68      186.20     30.12 o 
  -3 -13  13       87.45       77.65     13.62 o 
  -1 -13  13       70.37       70.13     18.18 o 
   0 -13  13        1.65       28.88     15.64 o 
   1 -13  13       19.68        5.67     13.77 o 
   2 -13  13       96.05       95.83     19.58 o 
   3 -13  13        0.23       14.21     19.34 o 
   4 -13  13      303.96      332.83     65.21 o 
   5 -13  13      123.42       82.17     32.69 o 
   6 -13  13       48.32       40.09     21.88 o 
  -7 -12  13       51.79       49.02     29.09 o 
  -6 -12  13      202.84      217.36     34.32 o 
  -5 -12  13       11.48       15.46     26.18 o 
  -4 -12  13       10.10        4.65     18.37 o 
  -3 -12  13        8.88       20.05     16.97 o 
  -2 -12  13        4.72       55.23     11.89 o 
  -1 -12  13       78.95      103.22     16.21 o 
   0 -12  13       17.19        9.71     12.97 o 
   1 -12  13      251.47      238.47     21.08 o 
   2 -12  13      254.17      370.36     29.15 o 
   3 -12  13      269.76      272.01     24.79 o 
   4 -12  13      278.09      260.94     25.82 o 
   5 -12  13       31.05       40.20     21.76 o 
   6 -12  13       26.58       -8.64     21.80 o 
   7 -12  13       14.23      -10.60     21.78 o 
  -7 -11  13       49.04       30.97     25.23 o 
  -6 -11  13      142.89      155.47     44.29 o 
  -5 -11  13      204.74      164.84     23.48 o 
  -4 -11  13        3.01      -16.89     16.89 o 
  -3 -11  13      134.49      126.69     17.86 o 
  -2 -11  13      109.61       63.37     14.74 o 
  -1 -11  13        9.09       40.12     18.53 o 
   0 -11  13        5.21      -13.73     15.02 o 
   1 -11  13      129.03      118.90     15.03 o 
   2 -11  13       59.69       24.69     34.77 o 
   3 -11  13        1.84        2.99     18.08 o 
   4 -11  13      145.56      154.61     19.63 o 
   5 -11  13      457.84      457.39     66.94 o 
   6 -11  13      192.73      215.69     28.64 o 
   7 -11  13       12.85       20.01     47.81 o 
  -8 -10  13      138.42      113.54     42.64 o 
  -7 -10  13      294.06      319.56     30.73 o 
  -6 -10  13       18.55        2.17     22.10 o 
  -5 -10  13       18.81       -8.69     21.00 o 
  -4 -10  13        4.35       -6.77     15.21 o 
  -3 -10  13       21.52       22.50     13.09 o 
  -2 -10  13      152.80      305.02     38.08 o 
  -1 -10  13       70.00       78.84     11.75 o 
   0 -10  13      169.13      208.75     18.06 o 
   1 -10  13      324.08      320.44     23.66 o 
   2 -10  13       12.05       20.52     16.86 o 
   3 -10  13       36.38       48.70     16.09 o 
   4 -10  13       70.22       87.79     30.43 o 
   5 -10  13       71.70      119.75     18.29 o 
   6 -10  13       15.65       50.16     24.52 o 
   7 -10  13       67.09       55.75     24.44 o 
  -8  -9  13        0.01       -5.94     21.72 o 
  -7  -9  13      390.93      305.84     37.24 o 
  -6  -9  13       46.49       66.23     22.05 o 
  -5  -9  13       47.41       77.39     20.29 o 
  -4  -9  13       41.23       44.44     17.21 o 
  -3  -9  13       72.39       76.92     15.06 o 
  -1  -9  13       90.05      102.43     14.74 o 
   0  -9  13      855.62      752.12     48.67 o 
   1  -9  13        0.00       -2.45     11.21 o 
   2  -9  13      832.08      773.15     81.58 o 
   3  -9  13      374.85      314.04     24.37 o 
   4  -9  13      625.47      605.51     69.50 o 
   5  -9  13        4.14       -7.69     16.52 o 
   6  -9  13      116.04      138.43     25.97 o 
   7  -9  13        3.84      -19.94     25.58 o 
   8  -9  13      143.90      131.96     63.03 o 
  -8  -8  13        2.78       22.60     26.83 o 
  -7  -8  13       13.83       50.15     21.47 o 
  -6  -8  13      304.27      354.26     28.20 o 
  -5  -8  13       11.67        7.24     13.80 o 
  -4  -8  13        6.95       26.22     13.97 o 
  -3  -8  13       33.86       69.29     17.45 o 
  -1  -8  13      111.20       87.70     13.49 o 
   0  -8  13       64.94       56.29      6.72 o 
   1  -8  13       75.03       67.29      6.31 o 
   2  -8  13     2890.05     2977.89    136.39 o 
   3  -8  13       20.55       -1.69     20.36 o 
   4  -8  13       90.50      100.83     18.49 o 
   5  -8  13       22.57       35.53     17.59 o 
   6  -8  13        0.33       46.17     20.12 o 
   7  -8  13        1.00       -7.39     25.31 o 
   8  -8  13      200.07      200.59     29.94 o 
  -8  -7  13        7.73       28.97     20.07 o 
  -7  -7  13       10.11       33.61     18.37 o 
  -6  -7  13        1.26        3.00     18.41 o 
  -5  -7  13        0.29       25.81     15.00 o 
  -4  -7  13      286.24      210.16     28.01 o 
  -3  -7  13       38.48       46.30     12.14 o 
  -1  -7  13       47.50       67.50      9.67 o 
   0  -7  13       57.94       56.91      6.97 o 
   1  -7  13       84.91       92.23      8.16 o 
   2  -7  13      545.49      543.55     38.92 o 
   3  -7  13     1229.66     1227.51     54.63 o 
   4  -7  13      235.54      219.42     27.64 o 
   5  -7  13      260.16      267.57     40.01 o 
   6  -7  13        1.46       44.50     14.22 o 
   7  -7  13        7.88       -4.47     24.92 o 
   8  -7  13        7.35       46.94     34.55 o 
  -9  -6  13        6.11       -0.08     26.44 o 
  -8  -6  13      223.83      189.09     25.97 o 
  -7  -6  13        2.93       17.24     18.85 o 
  -6  -6  13       50.40       76.87     41.29 o 
  -5  -6  13       24.36       51.89     15.25 o 
  -4  -6  13       43.05       21.43     11.80 o 
  -3  -6  13       53.56      126.12     19.21 o 
  -2  -6  13        0.06       21.35     11.87 o 
  -1  -6  13       22.99       15.36      7.00 o 
   0  -6  13        4.31        3.26      5.35 o 
   1  -6  13      253.17      277.10     26.40 o 
   2  -6  13        9.93       66.86     19.28 o 
   3  -6  13       70.87      110.87     26.60 o 
   4  -6  13      413.48      429.22     36.10 o 
   5  -6  13      526.81      403.23     30.46 o 
   6  -6  13       20.37      294.00    107.56 o 
   7  -6  13       25.63       14.89     30.62 o 
   8  -6  13      102.04       94.24     71.72 o 
  -9  -5  13       33.15        7.62     26.06 o 
  -8  -5  13      150.76      168.57     34.10 o 
  -7  -5  13        3.42       13.76     17.25 o 
  -6  -5  13        5.93       19.01     14.19 o 
  -5  -5  13      343.31      360.45     36.09 o 
  -4  -5  13        6.42       14.12     16.90 o 
  -3  -5  13      174.63      179.37     16.46 o 
  -1  -5  13        0.06       -7.41      7.41 o 
   0  -5  13        9.21        0.72      4.32 o 
   1  -5  13      617.02      547.86     35.31 o 
   2  -5  13      282.15      282.48     29.24 o 
   3  -5  13      272.58      350.43     67.39 o 
   4  -5  13     1500.84     1454.71     76.11 o 
   5  -5  13     2302.58     2391.80    187.85 o 
   6  -5  13      110.11      128.49     26.53 o 
   7  -5  13        1.66        6.07     24.02 o 
   8  -5  13        0.64       -5.68     29.34 o 
  -9  -4  13       26.86       13.14     21.67 o 
  -8  -4  13        2.01       18.44     16.63 o 
  -7  -4  13       14.69       31.38     14.52 o 
  -6  -4  13       78.11      129.61     17.21 o 
  -5  -4  13        2.28       -4.74     13.73 o 
  -4  -4  13        6.48        4.39     14.22 o 
  -3  -4  13      530.90      489.67     26.74 o 
  -1  -4  13      117.75      119.28     18.89 o 
   0  -4  13       80.32       72.53     27.85 o 
   1  -4  13       39.34       22.30     16.01 o 
   2  -4  13      504.05      850.55     90.67 o 
   3  -4  13      719.05      765.10     62.70 o 
   4  -4  13       41.98       37.38     10.48 o 
   5  -4  13        4.77       33.49     28.96 o 
   6  -4  13       32.48       92.61     39.12 o 
   7  -4  13        0.51      -14.63     31.25 o 
   8  -4  13       48.76       40.70     25.32 o 
  -9  -3  13        4.42        1.11     21.03 o 
  -8  -3  13        3.44       13.84     15.86 o 
  -7  -3  13        1.83      -13.44     16.36 o 
  -6  -3  13      113.50      187.35     22.52 o 
  -5  -3  13      268.41      282.64     48.69 o 
  -4  -3  13      149.78      155.57     15.33 o 
  -3  -3  13        0.70       35.73     53.55 o 
  -2  -3  13      838.96      931.36     30.59 o 
  -1  -3  13      644.65      774.50     29.74 o 
   0  -3  13      229.37      222.96      8.93 o 
   1  -3  13        0.00       15.21     41.29 o 
   2  -3  13       75.18      183.00     28.10 o 
   3  -3  13      503.82      600.43     32.62 o 
   4  -3  13     1584.70     1460.51     57.50 o 
   5  -3  13       61.94       26.77     14.04 o 
   6  -3  13      730.51      708.10     46.76 o 
   7  -3  13       17.93       18.38     26.59 o 
   8  -3  13       21.20       34.57     25.04 o 
  -9  -2  13       95.13       91.15     26.50 o 
  -8  -2  13      119.60       71.71     23.05 o 
  -7  -2  13       55.88       29.02     18.29 o 
  -6  -2  13       39.74       72.39     15.76 o 
  -5  -2  13       33.38        2.94     14.59 o 
  -4  -2  13      436.69      406.95     22.25 o 
  -3  -2  13      579.78      567.08     26.79 o 
  -2  -2  13      560.45      616.34     23.71 o 
  -1  -2  13        0.04       19.08     17.30 o 
   0  -2  13       12.56       11.49      4.36 o 
   1  -2  13        9.41        2.45     11.20 o 
   2  -2  13        4.23       -3.18     14.10 o 
   3  -2  13      166.28      217.48     35.38 o 
   4  -2  13       32.96       21.30     14.86 o 
   5  -2  13      244.14      250.97     29.44 o 
   6  -2  13      146.45       83.80     22.82 o 
   7  -2  13       24.43       50.24     31.83 o 
   8  -2  13        6.55       12.90     24.01 o 
  -9  -1  13       25.04       52.16     24.99 o 
  -8  -1  13        1.99       13.04     30.42 o 
  -7  -1  13        7.26        6.62     15.41 o 
  -6  -1  13        6.56       11.47     13.69 o 
  -5  -1  13      457.66      490.93     26.17 o 
  -4  -1  13        0.14        9.42     13.80 o 
  -3  -1  13      348.80      375.50     20.03 o 
  -2  -1  13       12.22       29.82     21.88 o 
  -1  -1  13       14.75       14.04     10.02 o 
   0  -1  13       76.19       87.88      6.87 o 
   1  -1  13      364.86      437.12     35.85 o 
   3  -1  13        6.48       59.50     45.90 o 
   4  -1  13        4.36        7.63     17.15 o 
   5  -1  13      199.15      182.14     19.18 o 
   6  -1  13       53.44       45.28     17.67 o 
   7  -1  13       94.51       32.67     24.99 o 
   8  -1  13        0.12      -17.38     58.67 o 
  -9   0  13       80.87      101.10     43.46 o 
  -8   0  13        2.39       -0.43     34.34 o 
  -7   0  13       90.24      101.99     34.77 o 
  -6   0  13        6.48        3.81     16.54 o 
  -5   0  13       15.32        8.43     20.64 o 
  -4   0  13        4.25       12.60     11.80 o 
  -3   0  13      613.95      620.79     41.82 o 
  -2   0  13     1376.09     1509.79     50.65 o 
  -1   0  13       20.09       13.87      8.15 o 
   0   0  13      241.72      232.77     10.59 o 
   1   0  13       94.01       86.62     13.80 o 
   3   0  13        3.41       13.18     12.87 o 
   4   0  13        0.62      -15.44     15.44 o 
   5   0  13      214.85      209.19     20.32 o 
   6   0  13       34.84       48.97     19.12 o 
   7   0  13        4.62       15.21     39.11 o 
   8   0  13       13.21       15.21     63.02 o 
  -9   1  13        0.65      -14.22     32.16 o 
  -8   1  13       54.59       76.74     26.86 o 
  -7   1  13       91.68      124.23     29.08 o 
  -6   1  13        0.24       -2.68     25.99 o 
  -5   1  13      145.61      130.49     22.56 o 
  -4   1  13        9.99       -0.88     16.09 o 
  -3   1  13      135.61      120.54     13.42 o 
  -2   1  13      454.69      492.00     43.43 o 
  -1   1  13      228.10      187.36     23.85 o 
   0   1  13       38.00       56.96      9.45 o 
   1   1  13        0.46        7.40     16.70 o 
   3   1  13       60.61       76.94     20.70 o 
   4   1  13      187.27      153.58     18.10 o 
   5   1  13       24.33       13.13     30.75 o 
   6   1  13       77.87       71.93     30.15 o 
   7   1  13       69.12       95.62     43.46 o 
  -8   2  13      145.50      103.00     28.72 o 
  -7   2  13        0.86        4.49     22.44 o 
  -5   2  13       29.56       34.19     16.77 o 
  -4   2  13      203.83      178.30     18.27 o 
  -3   2  13        1.97        5.68     11.51 o 
  -2   2  13     3649.88     3378.69     95.39 o 
  -1   2  13       40.35       45.35     10.69 o 
   0   2  13      257.37      240.26     18.60 o 
   1   2  13      554.06      642.00     37.69 o 
   2   2  13       34.26       29.92     11.51 o 
   3   2  13        9.06       -2.30     11.53 o 
   4   2  13      589.91      548.49     31.36 o 
   5   2  13       58.97       69.39     21.79 o 
   6   2  13       84.40       97.65     32.87 o 
   7   2  13       97.28       96.71     32.27 o 
  -8   3  13        2.34       10.55     29.61 o 
  -7   3  13       11.15      100.57     31.87 o 
  -6   3  13        3.42       23.00     31.25 o 
  -5   3  13      536.18      445.03     35.91 o 
  -4   3  13       27.16       47.92     18.47 o 
  -3   3  13       43.49       37.18     14.59 o 
  -2   3  13      372.78      384.81     42.02 o 
  -1   3  13      240.61      264.93     19.59 o 
   0   3  13       13.07       34.86     17.32 o 
   1   3  13        0.62        0.94     11.80 o 
   2   3  13        6.47       25.24     13.35 o 
   3   3  13       11.21       13.27     12.37 o 
   4   3  13       34.13       38.58     20.36 o 
   5   3  13       21.40       34.40     24.32 o 
   6   3  13       15.47        6.86     26.28 o 
   7   3  13       20.51       17.13     25.58 o 
  -8   4  13       32.47       28.13     26.86 o 
  -7   4  13       27.09       10.97     31.83 o 
  -6   4  13        0.40       14.63     22.44 o 
  -5   4  13        9.07       15.14     23.48 o 
  -4   4  13      169.82      162.82     25.99 o 
  -3   4  13      288.81      362.88     42.05 o 
  -2   4  13        4.47       71.58     14.71 o 
  -1   4  13     1529.08     1684.19    120.33 o 
   0   4  13        5.76       15.75     17.95 o 
   1   4  13     1101.68     1202.50     66.98 o 
   2   4  13      224.60      253.06     20.00 o 
   3   4  13       69.37       59.10     18.62 o 
   4   4  13      112.87       94.36     22.90 o 
   5   4  13       71.72       74.08     33.70 o 
   6   4  13       57.74       80.99     31.25 o 
  -7   5  13        0.00       14.27     31.26 o 
  -6   5  13        1.92      116.70     32.59 o 
  -5   5  13       71.70       45.15     30.42 o 
  -4   5  13       30.05       33.42     28.15 o 
  -3   5  13      131.35      109.85     46.73 o 
  -2   5  13      160.82      145.11     22.93 o 
  -1   5  13      190.89      231.46     24.84 o 
   0   5  13      526.83      426.09     28.70 o 
   1   5  13      115.22      121.36     16.92 o 
   2   5  13        0.02       61.25     15.76 o 
   3   5  13      236.17      193.70     36.95 o 
   4   5  13       81.90       52.86     23.78 o 
   5   5  13       19.98        6.75     28.12 o 
   6   5  13       49.98       31.99     29.91 o 
  -7   6  13        8.47       13.90     28.71 o 
  -6   6  13        8.43      132.33     66.28 o 
  -5   6  13      195.01      182.91     36.50 o 
  -4   6  13       77.56       37.01     40.20 o 
  -3   6  13      230.71      276.05     43.47 o 
  -2   6  13     1178.53     1124.60     56.87 o 
  -1   6  13      265.11      246.55     29.42 o 
   0   6  13       25.48       33.06     16.86 o 
   1   6  13       68.13       63.45     53.24 o 
   2   6  13        0.88       39.67     21.58 o 
   3   6  13       32.88       58.10     27.30 o 
   4   6  13        4.36       15.77     29.23 o 
   5   6  13       36.02       60.59     30.55 o 
  -6   7  13       36.96       40.23     28.15 o 
  -5   7  13        4.14       18.24     45.63 o 
  -4   7  13       46.10       60.21     25.58 o 
  -3   7  13        0.51      -23.90     34.77 o 
  -2   7  13       14.35       48.89     24.58 o 
  -1   7  13       92.48       60.19     32.80 o 
   0   7  13      113.32      144.06     22.91 o 
   1   7  13        0.03       18.53     23.83 o 
   2   7  13       39.93       34.91     22.90 o 
   3   7  13       17.78       -9.53     26.08 o 
   4   7  13       12.12       10.42     28.54 o 
  -5   8  13       28.89       19.36     30.19 o 
  -4   8  13        0.54        3.54     34.77 o 
  -3   8  13       48.07       -4.35     34.77 o 
  -2   8  13      246.25      183.91     33.69 o 
  -1   8  13      239.65      252.53     34.95 o 
   0   8  13        9.96       18.11     32.59 o 
   1   8  13       19.85        2.74     18.48 o 
   2   8  13       72.38       94.28     29.70 o 
   3   8  13        2.41       27.32     35.89 o 
  -4   9  13       80.86       48.40     32.16 o 
  -3   9  13       12.95      -36.94     36.94 o 
  -2   9  13        2.09        3.01     28.54 o 
  -1   9  13       10.01      -13.51     24.99 o 
   0   9  13        1.93      -36.94     36.94 o 
   1   9  13      202.69      200.11     28.15 o 
   2   9  13       21.04        8.69     54.33 o 
  -2  10  13      220.20      176.92     89.11 o 
  -1  10  13        5.51       31.69     27.53 o 
  -1 -17  14       20.52       41.72     23.86 o 
   0 -17  14       81.85      114.85     28.80 o 
   1 -17  14       44.07       31.51     23.05 o 
  -3 -16  14       17.59       14.86     26.04 o 
  -2 -16  14        3.39      -19.66     26.90 o 
  -1 -16  14        0.12       13.81     19.21 o 
   0 -16  14       23.66       78.53     22.27 o 
   1 -16  14       53.32       26.85     27.73 o 
   2 -16  14        5.35        8.89     35.29 o 
   3 -16  14       47.68       55.96     31.30 o 
  -4 -15  14      100.63       93.44     26.41 o 
  -3 -15  14       92.34       54.73     24.44 o 
  -2 -15  14       60.63       43.56     21.32 o 
  -1 -15  14       15.44      101.63     46.73 o 
   0 -15  14       40.58       37.52     17.46 o 
   1 -15  14       15.08       -8.24     22.24 o 
   2 -15  14        1.70       -1.75     38.03 o 
   3 -15  14        4.32       27.54     26.47 o 
   4 -15  14      118.20       74.18     27.80 o 
  -5 -14  14       12.37        1.58     21.56 o 
  -4 -14  14        4.01       43.94     28.06 o 
  -3 -14  14      158.14      164.95     22.52 o 
  -2 -14  14        0.89      -21.45     25.54 o 
  -1 -14  14      315.18      422.28     33.26 o 
   0 -14  14      115.59      130.53     16.68 o 
   1 -14  14       12.23       16.04     19.94 o 
   2 -14  14        0.07       20.12     23.43 o 
   3 -14  14       66.75      105.36     38.66 o 
   4 -14  14       58.90      139.51     30.88 o 
   5 -14  14       32.59       36.45     21.72 o 
  -6 -13  14        8.50       22.52     22.59 o 
  -5 -13  14       35.59      113.19     41.40 o 
  -4 -13  14       34.60       45.97     25.72 o 
  -3 -13  14      118.18      120.87     23.88 o 
  -2 -13  14        0.18       22.55     21.30 o 
  -1 -13  14      479.84      609.46     86.96 o 
   1 -13  14      139.71      145.44     24.55 o 
   2 -13  14       13.99       19.83     19.46 o 
   3 -13  14      551.73      612.48     52.62 o 
   4 -13  14      406.22      325.30     29.36 o 
   5 -13  14        0.08       32.98     29.23 o 
   6 -13  14        5.03        8.97     22.14 o 
  -6 -12  14        0.00       -0.64     25.53 o 
  -5 -12  14       21.34       41.19     22.98 o 
  -4 -12  14       58.43       49.29     18.74 o 
  -3 -12  14       46.93       51.78     16.29 o 
  -2 -12  14      190.13      183.25     18.74 o 
  -1 -12  14       24.42        7.28     15.86 o 
   0 -12  14       35.23       45.17     20.89 o 
   1 -12  14      224.96      281.49     28.01 o 
   2 -12  14       33.44       48.46     17.11 o 
   3 -12  14      113.86      107.38     24.99 o 
   4 -12  14       91.16      113.73     27.60 o 
   5 -12  14       39.15       78.06     23.48 o 
   6 -12  14       58.57       36.74     26.75 o 
  -7 -11  14        3.41       -2.47     23.88 o 
  -6 -11  14       56.55       20.75     36.94 o 
  -5 -11  14        2.18       13.45     17.51 o 
  -4 -11  14       62.79       98.44     22.69 o 
  -3 -11  14      785.20      754.66     40.99 o 
  -2 -11  14       90.04       67.77     14.53 o 
  -1 -11  14       31.26      394.27    172.83 o 
   0 -11  14      422.84      510.67     31.90 o 
   1 -11  14       19.13       52.75     22.64 o 
   2 -11  14      161.25      174.17     39.89 o 
   3 -11  14       27.89       24.99     21.26 o 
   4 -11  14       23.21       85.83     20.26 o 
   5 -11  14        0.11       -2.28     24.11 o 
   6 -11  14       19.01       25.81     25.37 o 
   7 -11  14       96.07       81.15     30.15 o 
  -7 -10  14       92.27       67.01     26.21 o 
  -6 -10  14        1.36       -1.90     19.80 o 
  -5 -10  14      370.85      320.06     43.95 o 
  -4 -10  14      462.75      426.07     33.82 o 
  -3 -10  14      313.56      264.95     42.08 o 
  -2 -10  14        0.75        3.19     11.21 o 
  -1 -10  14      315.93      294.31     17.27 o 
   0 -10  14      973.41      890.02     60.02 o 
   1 -10  14        1.67        7.20     26.86 o 
   2 -10  14       67.27       39.99     21.70 o 
   3 -10  14       31.80       31.42     15.86 o 
   4 -10  14        6.47       54.35     20.03 o 
   5 -10  14      126.41      128.26     26.64 o 
   6 -10  14       28.08       53.16     38.03 o 
   7 -10  14        7.64        2.47     27.66 o 
  -8  -9  14       90.32       25.58     26.86 o 
  -7  -9  14       75.42       57.91     23.06 o 
  -6  -9  14        4.59       29.45     25.38 o 
  -5  -9  14      258.72      221.60     19.56 o 
  -4  -9  14      416.59      511.92     48.45 o 
  -3  -9  14       23.96       38.03     14.06 o 
  -2  -9  14       50.97       23.65     11.80 o 
  -1  -9  14       73.09       68.70     12.03 o 
   1  -9  14      346.57      399.62     46.74 o 
   2  -9  14      459.85      452.59     39.00 o 
   3  -9  14      138.11      169.52     43.47 o 
   4  -9  14     1371.46     1382.82     56.52 o 
   5  -9  14        0.43       -7.83     23.36 o 
   6  -9  14       18.27       22.84     19.04 o 
   7  -9  14       10.78        7.57     23.78 o 
  -8  -8  14       14.48       31.52     27.81 o 
  -7  -8  14       52.97       48.20     20.47 o 
  -6  -8  14       99.58       79.87     20.41 o 
  -5  -8  14       73.49       64.23     17.01 o 
  -4  -8  14       73.16       93.71     26.70 o 
  -3  -8  14      195.38      173.81     17.60 o 
  -2  -8  14       29.44       46.95     24.38 o 
  -1  -8  14       80.30      154.73     43.13 o 
   0  -8  14      309.17      419.95     25.73 o 
   1  -8  14       18.36       -1.30     18.08 o 
   2  -8  14       11.18       76.41     27.16 o 
   3  -8  14      279.65      357.26     29.24 o 
   4  -8  14      500.01      442.76     44.78 o 
   5  -8  14       47.08       60.97     20.13 o 
   6  -8  14       28.37       15.71     17.95 o 
   7  -8  14        3.67        6.52     32.27 o 
  -8  -7  14        7.01       15.11     23.58 o 
  -7  -7  14      118.67      129.72     41.65 o 
  -6  -7  14        2.46       -8.05     19.72 o 
  -5  -7  14       83.80      162.51     30.85 o 
  -4  -7  14       48.40       65.26     14.74 o 
  -3  -7  14     1766.99     1740.57     64.88 o 
  -2  -7  14       26.80       32.56     12.43 o 
  -1  -7  14        2.30      191.48    242.20 o 
   0  -7  14     4238.59     3738.00     89.57 o 
   1  -7  14     1369.10     1264.06     44.98 o 
   2  -7  14     1187.41     1096.55     70.74 o 
   3  -7  14      223.04      200.55     27.54 o 
   4  -7  14       31.58      153.73     27.15 o 
   5  -7  14        4.83       10.65     17.98 o 
   6  -7  14        1.53       -5.75     32.59 o 
   7  -7  14        0.50       -9.56     25.31 o 
   8  -7  14       25.56       12.85     35.24 o 
  -8  -6  14       33.78       50.31     21.25 o 
  -7  -6  14       27.24       45.62     21.08 o 
  -6  -6  14       48.33       50.74     22.51 o 
  -5  -6  14      325.92      258.56     20.89 o 
  -4  -6  14      273.57      318.13     33.64 o 
  -3  -6  14     1935.67     1621.03     66.96 o 
  -2  -6  14        3.12        5.74     10.70 o 
  -1  -6  14       17.99      123.11     55.65 o 
   0  -6  14     3115.69     3373.89    126.97 o 
   1  -6  14     1551.78     1396.93    106.73 o 
   2  -6  14      113.85      168.05     31.51 o 
   3  -6  14      134.36      213.88     42.38 o 
   4  -6  14      488.19      580.43     40.72 o 
   5  -6  14       76.85      119.49     44.06 o 
   6  -6  14       50.85       44.89     31.47 o 
   7  -6  14       19.74       38.49     28.71 o 
   8  -6  14       60.54       63.12     30.55 o 
  -8  -5  14       26.13        7.21     20.27 o 
  -7  -5  14        1.27       23.59     19.85 o 
  -6  -5  14        1.76       10.67     18.59 o 
  -5  -5  14      260.50      211.14     23.03 o 
  -4  -5  14      189.04      203.31     17.47 o 
  -3  -5  14      684.18      632.11     28.15 o 
  -2  -5  14     1020.02      982.45     52.62 o 
  -1  -5  14     1665.83     1568.53     49.23 o 
   1  -5  14       21.69        4.83     20.36 o 
   2  -5  14       29.14       90.68     45.63 o 
   3  -5  14      840.96      788.75     48.29 o 
   4  -5  14       45.74      119.32     21.51 o 
   5  -5  14      173.14      134.90     19.43 o 
   6  -5  14       18.43       45.87     47.81 o 
   7  -5  14        1.33      -16.66     28.54 o 
   8  -5  14        0.05       13.83     28.23 o 
  -9  -4  14       90.66      214.71     24.85 o 
  -8  -4  14       13.10        9.55     21.92 o 
  -7  -4  14       31.20       17.94     16.09 o 
  -6  -4  14      191.49      143.65     19.00 o 
  -5  -4  14      139.49      123.80     17.95 o 
  -4  -4  14      115.42      179.45     39.12 o 
  -3  -4  14        4.01        6.08     12.91 o 
  -2  -4  14       81.14       87.47     15.21 o 
  -1  -4  14       20.02       24.77     10.55 o 
   0  -4  14      111.13      161.64     18.47 o 
   1  -4  14     9562.15     8564.37    791.54 o 
   2  -4  14      308.44      255.58     48.91 o 
   3  -4  14       37.10       47.49     43.61 o 
   4  -4  14       41.16      109.85     21.35 o 
   5  -4  14      285.31      331.50     29.20 o 
   6  -4  14      104.22      107.93     32.80 o 
   7  -4  14       17.72       15.55     27.30 o 
   8  -4  14       55.97      127.42     27.66 o 
  -9  -3  14      184.51      345.76     71.25 o 
  -8  -3  14        0.73      -17.50     19.54 o 
  -7  -3  14       41.28       50.39     23.96 o 
  -6  -3  14      223.24      203.17     38.15 o 
  -5  -3  14       12.50       64.21     17.64 o 
  -4  -3  14        3.86       55.05     22.88 o 
  -3  -3  14      907.22      948.58    119.67 o 
  -2  -3  14      100.32       99.42     13.22 o 
  -1  -3  14      182.81      488.13    225.13 o 
   0  -3  14     1814.11     1882.80     77.36 o 
   1  -3  14      293.38      236.96     34.78 o 
   2  -3  14     1319.95     1381.16     55.61 o 
   3  -3  14     1281.98     1223.24     96.51 o 
   4  -3  14      218.94      307.75     60.24 o 
   5  -3  14      652.56      612.03     43.81 o 
   6  -3  14      127.26      173.96     35.86 o 
   7  -3  14        1.09      -26.56     27.15 o 
   8  -3  14        4.75      -13.83     28.23 o 
  -9  -2  14      324.58      353.19     42.30 o 
  -8  -2  14       11.66       26.42     28.12 o 
  -7  -2  14        1.31      -10.15     20.61 o 
  -6  -2  14       59.33       70.21     31.40 o 
  -5  -2  14       10.42      108.16     25.72 o 
  -4  -2  14      125.58      159.17     54.93 o 
  -3  -2  14     2433.73     2161.68     71.58 o 
  -2  -2  14      100.81      107.54     12.59 o 
  -1  -2  14      631.19      686.62     31.95 o 
   1  -2  14     1064.11     1064.57     49.57 o 
   2  -2  14      199.14      144.91     14.64 o 
   3  -2  14       15.31       26.21     13.22 o 
   4  -2  14      269.29      286.05     46.83 o 
   5  -2  14      102.45       63.80     21.35 o 
   6  -2  14      106.78      108.11     25.99 o 
   7  -2  14        0.23      -29.04     33.39 o 
  -8  -1  14        5.94       -9.28     26.93 o 
  -7  -1  14      115.77      103.68     30.07 o 
  -6  -1  14       33.07       35.62     19.05 o 
  -5  -1  14       88.24      158.93     40.02 o 
  -4  -1  14       97.46      229.47     53.06 o 
  -3  -1  14      696.78      585.39     58.38 o 
  -2  -1  14     1112.63      972.87     44.65 o 
  -1  -1  14     2511.70     2495.05     77.39 o 
   1  -1  14       93.55       85.32     29.07 o 
   2  -1  14       52.27       37.67     14.64 o 
   3  -1  14      109.93      160.74     23.15 o 
   4  -1  14       16.25      264.84     53.84 o 
   5  -1  14      248.71      206.17     24.00 o 
   6  -1  14      103.19       68.63     32.60 o 
   7  -1  14        7.43       22.54     27.95 o 
  -8   0  14       12.71       25.18     25.99 o 
  -7   0  14        0.01       -6.76     27.53 o 
  -6   0  14       71.74       54.91     21.08 o 
  -5   0  14      214.56      292.85     66.98 o 
  -4   0  14       85.56      113.82     15.56 o 
  -3   0  14      519.52      485.65     96.19 o 
  -2   0  14     1842.20     1776.24     60.30 o 
  -1   0  14      198.84      211.92     14.88 o 
   0   0  14      353.82      443.50     24.80 o 
   1   0  14      472.87      491.05     25.39 o 
   2   0  14        9.46       13.53     12.13 o 
   3   0  14       60.19       72.84     14.98 o 
   5   0  14        0.21       -3.22     14.69 o 
   6   0  14       32.46       50.80     21.30 o 
   7   0  14        8.68        4.35     39.11 o 
  -8   1  14        0.46      -16.06     33.68 o 
  -7   1  14        3.75       10.19     24.01 o 
  -6   1  14        0.05        4.15     22.64 o 
  -5   1  14        2.99       24.99     18.25 o 
  -4   1  14       60.93       64.36     12.93 o 
  -3   1  14       45.99       36.66     11.63 o 
  -2   1  14     1171.39     1258.03     47.19 o 
  -1   1  14      401.40      415.51     33.77 o 
   0   1  14      754.15      869.66     63.69 o 
   1   1  14        0.09      -15.27     15.27 o 
   2   1  14      134.86      116.66     13.15 o 
   3   1  14       91.52       71.64     13.43 o 
   4   1  14      113.34      107.63     33.54 o 
   5   1  14       33.38       56.89     20.47 o 
   6   1  14        1.51       -1.05     21.30 o 
   7   1  14        1.64       -8.69     60.84 o 
  -8   2  14        0.36       -7.26     30.80 o 
  -7   2  14       26.38       28.14     30.62 o 
  -6   2  14       46.55       53.77     32.80 o 
  -5   2  14        7.69      120.87     22.44 o 
  -4   2  14      195.08      318.65     63.22 o 
  -3   2  14      951.31      871.72     33.77 o 
  -2   2  14        0.07       27.28     14.57 o 
  -1   2  14       79.24      130.03     40.46 o 
   0   2  14       12.14      363.25     89.72 o 
   1   2  14      223.83      220.98     18.10 o 
   2   2  14       30.17       26.08     10.36 o 
   3   2  14      177.56      142.51     15.69 o 
   4   2  14      129.93      127.07     38.15 o 
   5   2  14       61.66       51.35     26.86 o 
   6   2  14       11.71       -0.81     24.01 o 
  -8   3  14       14.54       26.20     39.86 o 
  -7   3  14       40.18       11.44     37.44 o 
  -6   3  14      147.37       93.45     34.77 o 
  -5   3  14        0.73      106.70     29.93 o 
  -4   3  14        0.77      137.86     27.53 o 
  -3   3  14        1.68        2.99     14.95 o 
  -2   3  14        0.01       11.90     13.88 o 
  -1   3  14     1964.64     2057.45     59.70 o 
   0   3  14      290.04      358.06     39.60 o 
   1   3  14      525.59      539.47     29.74 o 
   2   3  14        4.82        9.02     12.25 o 
   3   3  14        5.54       16.66     24.93 o 
   4   3  14      105.04      107.55     43.46 o 
   5   3  14       33.66       89.76     29.93 o 
   6   3  14        1.02      -28.23     28.23 o 
  -7   4  14       41.58       42.10     32.80 o 
  -6   4  14       73.24       73.77     27.53 o 
  -5   4  14        3.04       62.76     31.83 o 
  -4   4  14       35.35       65.80     29.23 o 
  -3   4  14       87.89       66.53     41.29 o 
  -2   4  14      323.88      313.24     21.26 o 
  -1   4  14       26.80       42.16     18.85 o 
   0   4  14       12.27       21.27     15.52 o 
   1   4  14        0.75        0.54     15.92 o 
   2   4  14        0.40        2.65     15.05 o 
   3   4  14      472.03      515.58     53.27 o 
   4   4  14       36.31      171.85     40.70 o 
   5   4  14       90.44       54.33     52.16 o 
  -7   5  14        6.63       30.50     40.52 o 
  -6   5  14       15.47       11.05     26.59 o 
  -5   5  14       70.71       93.71     42.38 o 
  -4   5  14       36.38       66.19     26.86 o 
  -3   5  14      177.27      115.73     57.60 o 
  -2   5  14      174.73      191.61     20.66 o 
  -1   5  14      620.28      840.44     44.78 o 
   0   5  14      445.96      541.40     60.48 o 
   1   5  14       74.39       98.20     21.30 o 
   2   5  14       10.04       38.81     16.25 o 
   3   5  14      105.49       68.71     48.90 o 
   4   5  14      123.13      131.20     30.43 o 
   5   5  14        0.38       18.41     27.53 o 
  -6   6  14        3.31       -2.85     38.62 o 
  -5   6  14      140.71       94.88     31.25 o 
  -4   6  14        3.23        7.10     22.44 o 
  -3   6  14      308.70      339.11     47.82 o 
  -2   6  14       21.59       10.75     27.30 o 
  -1   6  14      264.87      378.23     60.86 o 
   0   6  14        0.02       49.58     38.32 o 
   1   6  14      344.06      310.32     26.76 o 
   2   6  14       65.89       34.87     32.16 o 
   3   6  14      119.91      123.92     36.79 o 
   4   6  14        0.84       48.11     30.92 o 
  -5   7  14        0.04        0.97     27.15 o 
  -4   7  14        0.72       -6.99     34.45 o 
  -3   7  14       14.33       45.63     52.15 o 
  -2   7  14       63.09       72.80     26.12 o 
  -1   7  14      486.68      525.70     88.05 o 
   0   7  14       20.64       23.42     27.15 o 
   1   7  14        1.99      -17.55     19.12 o 
   2   7  14       43.69       67.53     36.94 o 
   3   7  14        9.00      -24.58     24.58 o 
  -4   8  14        4.71       18.59     27.53 o 
  -3   8  14        1.88      -19.56     39.11 o 
  -2   8  14      196.49      169.57     33.34 o 
  -1   8  14      147.41       92.80     32.38 o 
   0   8  14      220.93      216.09     38.04 o 
   1   8  14       17.72       -5.49     40.20 o 
   2   8  14       88.60       89.00     36.94 o 
  -2   9  14        0.81       -5.43     27.66 o 
  -1   9  14       13.18       40.29     36.94 o 
   0   9  14       45.69       43.21     39.12 o 
  -2 -16  15        8.28       80.55     34.19 o 
  -1 -16  15       75.83       58.21     26.40 o 
   0 -16  15      201.36      180.28     25.89 o 
   1 -16  15        7.58       27.83     23.19 o 
   2 -16  15        4.39       12.80     23.43 o 
  -4 -15  15      159.97      129.24     25.10 o 
  -3 -15  15        6.98       28.26     18.97 o 
  -2 -15  15       49.22      117.56     31.99 o 
  -1 -15  15       97.49       93.63     22.83 o 
   0 -15  15      126.71      192.49     49.98 o 
   1 -15  15       77.99      118.48     23.15 o 
   2 -15  15       36.84       47.16     24.90 o 
   3 -15  15        0.23      -23.26     26.00 o 
   4 -15  15       37.94        7.19     25.13 o 
  -5 -14  15      145.84      110.84     56.51 o 
  -4 -14  15        1.55       30.71     26.18 o 
  -3 -14  15       62.26      245.72     56.89 o 
  -2 -14  15       17.46       34.77     22.14 o 
  -1 -14  15      389.02      391.98     46.13 o 
   0 -14  15       60.52       66.19     21.95 o 
   1 -14  15        2.92       87.99     41.23 o 
   2 -14  15        0.82       -4.17     21.25 o 
   3 -14  15        5.81      -14.35     21.64 o 
   4 -14  15      121.18       80.52     30.74 o 
   5 -14  15       18.40       60.91     27.37 o 
  -5 -13  15       84.10       36.52     21.88 o 
  -4 -13  15       25.25       22.69     20.86 o 
  -3 -13  15      838.17      841.27     68.81 o 
  -2 -13  15       26.76       18.27     17.53 o 
  -1 -13  15      276.62      336.82     33.02 o 
   0 -13  15      393.30      412.08     50.45 o 
   1 -13  15        0.92      410.45     89.69 o 
   2 -13  15       30.19       63.06     21.03 o 
   3 -13  15      135.84      164.51     25.17 o 
   4 -13  15       38.50       55.90     20.38 o 
   5 -13  15        0.31       -7.32     19.63 o 
  -6 -12  15        2.43       -2.02     22.97 o 
  -5 -12  15        8.07      -22.08     23.77 o 
  -4 -12  15       20.62        1.19     23.84 o 
  -3 -12  15       52.87      153.67     23.96 o 
  -2 -12  15        6.48      128.28     77.14 o 
  -1 -12  15      244.25      154.63     22.05 o 
   0 -12  15     1123.55     1065.19    103.36 o 
   1 -12  15       13.03       77.39     48.89 o 
   2 -12  15      104.33      103.20     22.14 o 
   3 -12  15      249.14      260.81     60.45 o 
   4 -12  15        0.89       -1.87     24.66 o 
   5 -12  15       45.57       47.04     24.77 o 
   6 -12  15        0.17        3.77     34.34 o 
  -6 -11  15       11.63       -6.43     20.47 o 
  -5 -11  15        0.04        8.54     19.62 o 
  -4 -11  15      602.63      562.63     34.97 o 
  -3 -11  15       25.76       51.96     15.48 o 
  -2 -11  15        0.49      254.37    126.03 o 
  -1 -11  15      776.02      744.80     38.57 o 
   0 -11  15      640.89      562.79     41.77 o 
   1 -11  15       95.99       78.53     44.55 o 
   2 -11  15      132.33      364.18     77.64 o 
   3 -11  15       48.01       56.78     18.29 o 
   4 -11  15      459.77      372.15     29.69 o 
   5 -11  15        5.74       23.89     29.19 o 
   6 -11  15        0.15       36.22     26.49 o 
  -7 -10  15        2.94        6.44     23.88 o 
  -6 -10  15        4.84        0.75     26.30 o 
  -5 -10  15        4.29        5.56     19.41 o 
  -4 -10  15      100.49      139.54     30.15 o 
  -3 -10  15      195.12      451.20     50.51 o 
  -2 -10  15       28.65       39.55     13.31 o 
  -1 -10  15     1071.93      966.17     75.91 o 
   0 -10  15      150.07      110.56     54.34 o 
   1 -10  15      139.65      297.12     70.63 o 
   2 -10  15      143.30      201.08     52.16 o 
   3 -10  15       32.58       22.45     18.10 o 
   4 -10  15        0.04       13.44     18.96 o 
   5 -10  15      121.30       77.44     21.03 o 
   6 -10  15       83.85      138.80     22.13 o 
  -7  -9  15       55.92       34.75     24.26 o 
  -6  -9  15       28.95       78.03     22.05 o 
  -5  -9  15        3.49      -11.03     17.01 o 
  -4  -9  15      269.58      293.31     36.86 o 
  -3  -9  15     1886.34     2071.72     81.18 o 
  -2  -9  15     1939.02     1954.11     77.57 o 
  -1  -9  15     1039.29     1196.62     85.12 o 
   0  -9  15       76.03      103.43     28.15 o 
   1  -9  15       95.72      282.33     74.98 o 
   2  -9  15      172.69      250.95     83.68 o 
   3  -9  15       82.19       60.85     24.49 o 
   4  -9  15       23.54        9.48     20.66 o 
   5  -9  15       47.70       92.78     40.82 o 
   6  -9  15       18.21       -9.24     26.52 o 
   7  -9  15        9.51       -3.88     27.66 o 
  -8  -8  15        0.29       20.43     27.46 o 
  -7  -8  15        0.59       -1.15     19.99 o 
  -6  -8  15       20.87       22.76     19.46 o 
  -5  -8  15        3.28      -10.64     15.90 o 
  -4  -8  15        0.87       -2.99     16.92 o 
  -3  -8  15      230.24      254.46     18.41 o 
  -2  -8  15       33.55       40.17     14.18 o 
  -1  -8  15      222.70      240.73     16.29 o 
   0  -8  15     5911.45     5285.38    202.67 o 
   1  -8  15      107.32      212.08     61.94 o 
   2  -8  15      317.15      664.61    153.26 o 
   3  -8  15       71.79       90.40     24.92 o 
   4  -8  15      406.75      329.41     28.36 o 
   5  -8  15      478.14      390.85     48.57 o 
   6  -8  15      132.70      133.85     30.28 o 
   7  -8  15       85.00       98.44     30.15 o 
  -8  -7  15        0.11       -4.91     23.26 o 
  -7  -7  15        6.79       29.92     23.46 o 
  -6  -7  15        0.22       37.14     21.02 o 
  -5  -7  15       20.93       23.85     17.43 o 
  -4  -7  15      534.70      500.09     28.52 o 
  -3  -7  15     1183.16     1232.38     44.32 o 
  -2  -7  15      286.28      434.92    793.64 o 
  -1  -7  15      346.69      357.62     20.66 o 
   0  -7  15       26.32       26.17     22.82 o 
   1  -7  15      407.08      332.17     26.14 o 
   2  -7  15     1106.53     1060.22     99.02 o 
   3  -7  15       92.48       65.06     24.02 o 
   4  -7  15      694.89      689.22     41.18 o 
   5  -7  15      162.52      161.54     27.49 o 
   6  -7  15        1.30       69.59     28.54 o 
   7  -7  15        0.13       15.94     25.32 o 
  -8  -6  15        0.57       -1.25     25.27 o 
  -7  -6  15       69.57       83.50     23.94 o 
  -6  -6  15       48.39       35.98     27.53 o 
  -5  -6  15       14.86       32.84     20.36 o 
  -4  -6  15      605.10      525.89    108.06 o 
  -3  -6  15       75.59      218.34     25.32 o 
  -2  -6  15       54.17       38.85     15.21 o 
  -1  -6  15      693.63      678.17     48.94 o 
   0  -6  15       98.28      130.40     30.43 o 
   1  -6  15      280.86      692.82    159.78 o 
   2  -6  15      121.52      256.59     51.07 o 
   3  -6  15        5.69        7.47     24.44 o 
   4  -6  15       25.57       49.72     24.49 o 
   5  -6  15        5.93       21.24     18.69 o 
   6  -6  15      149.43      241.91     38.42 o 
   7  -6  15        7.68       -0.57     28.12 o 
  -8  -5  15       16.47       20.36     22.90 o 
  -7  -5  15       12.33       26.58     17.40 o 
  -6  -5  15       40.45      164.29     27.54 o 
  -5  -5  15        1.19       20.18     18.07 o 
  -4  -5  15      273.51      273.34     65.21 o 
  -2  -5  15     3917.79     4250.89    198.85 o 
  -1  -5  15     2514.10     2375.49    153.76 o 
   0  -5  15      585.38      669.85     47.85 o 
   1  -5  15        5.98       57.80     19.16 o 
   2  -5  15      247.47      264.72     29.94 o 
   3  -5  15     1554.70     1399.33     81.34 o 
   4  -5  15        9.15      -14.51     22.90 o 
   5  -5  15       66.62       61.93     23.05 o 
   6  -5  15       11.32       20.28     25.67 o 
   7  -5  15      101.47      134.75     32.16 o 
  -8  -4  15      117.93      103.05     22.50 o 
  -7  -4  15       29.28       58.58     25.09 o 
  -6  -4  15        6.97       13.07     17.45 o 
  -5  -4  15       88.37       94.49     19.21 o 
  -4  -4  15      108.33      119.14     19.56 o 
  -3  -4  15      409.14      633.67     26.37 o 
  -2  -4  15       73.47       65.58     12.88 o 
  -1  -4  15      214.40      322.26     60.86 o 
   0  -4  15       28.25        6.52     23.90 o 
   1  -4  15       79.49       52.95     22.44 o 
   2  -4  15       70.32      133.83     28.15 o 
   3  -4  15      160.11      168.93     17.94 o 
   4  -4  15        2.56       -8.62     22.90 o 
   5  -4  15       52.56       36.12     22.24 o 
   6  -4  15       59.92      131.78     91.27 o 
   7  -4  15       54.53       87.30     26.86 o 
  -8  -3  15       21.85       53.60     32.44 o 
  -7  -3  15        4.67       28.25     30.73 o 
  -6  -3  15       83.41       58.10     17.79 o 
  -5  -3  15        0.00       21.39     13.72 o 
  -4  -3  15       47.93       77.10     20.54 o 
  -3  -3  15     3009.64     3360.78    101.88 o 
  -2  -3  15     1275.50     1517.03     76.53 o 
  -1  -3  15     2749.68     2994.59    101.78 o 
   0  -3  15       57.88       47.81     16.90 o 
   1  -3  15      896.80     1024.79     76.15 o 
   2  -3  15      465.11      448.92     35.88 o 
   3  -3  15      666.97      645.82     40.53 o 
   4  -3  15       29.49       -3.46     23.31 o 
   5  -3  15        1.17       47.86     30.80 o 
   6  -3  15       45.43       27.47     27.53 o 
   7  -3  15       59.30       34.98     28.23 o 
  -8  -2  15        4.82        0.91     23.78 o 
  -7  -2  15       50.45       54.81     22.89 o 
  -6  -2  15      376.09      372.89     28.94 o 
  -5  -2  15      150.84      135.68     21.93 o 
  -4  -2  15     1468.05     1401.68     58.65 o 
  -3  -2  15      361.23      340.39     25.33 o 
  -2  -2  15       25.03       76.62     13.47 o 
  -1  -2  15     1358.16     1391.44     60.68 o 
   0  -2  15       31.75       19.76     16.08 o 
   1  -2  15       11.14      230.64     66.28 o 
   2  -2  15        7.39      267.61    122.49 o 
   3  -2  15      421.51      487.62     32.14 o 
   4  -2  15       27.91      -10.72     16.42 o 
   5  -2  15       64.60      187.14     86.93 o 
   6  -2  15       38.25       70.34     29.07 o 
   7  -2  15       14.87       13.58     26.52 o 
  -8  -1  15       26.53       10.55     33.68 o 
  -7  -1  15        2.21       29.21     27.15 o 
  -6  -1  15       39.43       32.75     18.73 o 
  -5  -1  15      106.46      106.40     18.97 o 
  -4  -1  15       42.58       62.72     28.75 o 
  -2  -1  15     5621.14     5757.28    170.56 o 
  -1  -1  15      627.50      633.97     39.70 o 
   0  -1  15     1028.13     1014.52     82.04 o 
   1  -1  15      302.21      286.38     25.75 o 
   2  -1  15      560.26      654.73     28.97 o 
   3  -1  15      646.56      559.07     30.44 o 
   4  -1  15        0.21       11.85     13.38 o 
   5  -1  15      186.40       95.69     26.86 o 
   6  -1  15        0.77      -21.42     31.29 o 
   7  -1  15        6.79      -23.90     41.29 o 
  -8   0  15       32.02        6.36     30.80 o 
  -7   0  15       26.41       45.89     41.29 o 
  -6   0  15      117.26       74.82     31.30 o 
  -5   0  15      111.64       81.00     36.95 o 
  -4   0  15        4.05       -1.09     19.97 o 
  -3   0  15       55.12      181.50     27.92 o 
  -2   0  15        0.59        9.64     12.64 o 
  -1   0  15      223.55      185.30     43.47 o 
   0   0  15     1320.62     1300.93     59.50 o 
   1   0  15      524.78      562.83     29.05 o 
   2   0  15      277.62      286.34     18.04 o 
   3   0  15       14.71        9.97     15.06 o 
   4   0  15      105.81       76.56     19.12 o 
   5   0  15       18.11       34.09     21.96 o 
   6   0  15        9.65      -54.32     54.32 o 
  -8   1  15        3.28       23.02     28.15 o 
  -7   1  15       16.45        3.89     29.07 o 
  -6   1  15       81.13       40.03     35.86 o 
  -5   1  15       42.54       13.12     19.70 o 
  -4   1  15        3.97       27.46     16.04 o 
  -2   1  15      177.68      472.52     73.16 o 
  -1   1  15      597.28      656.23     45.44 o 
   0   1  15        2.19       29.08     15.76 o 
   1   1  15      351.41      495.93     30.68 o 
   2   1  15       14.05       37.04     13.36 o 
   3   1  15      643.23      539.59     24.53 o 
   4   1  15       78.87       30.66     16.86 o 
   5   1  15       30.55       15.94     23.32 o 
   6   1  15       13.14       73.88     60.84 o 
  -7   2  15        3.41       63.74     27.15 o 
  -6   2  15      192.74      173.61     32.60 o 
  -5   2  15       28.98       14.28     21.35 o 
  -4   2  15      575.18      503.99     36.79 o 
  -3   2  15      426.28      448.80     40.19 o 
  -2   2  15       20.66       46.71     15.65 o 
  -1   2  15      739.38      764.82    125.07 o 
   0   2  15      286.63      312.75     42.59 o 
   1   2  15       54.86       54.33     17.64 o 
   2   2  15      841.36      826.42     30.65 o 
   3   2  15       65.62       77.62     19.63 o 
   4   2  15       75.55       81.54     20.47 o 
   5   2  15        0.15      -22.66     31.29 o 
   6   2  15       32.19      126.04     65.19 o 
  -7   3  15        0.41       -0.40     30.19 o 
  -6   3  15       62.54       45.70     26.60 o 
  -5   3  15        2.32      -11.90     34.77 o 
  -4   3  15       10.84       16.11     29.28 o 
  -3   3  15       22.75       55.65     24.27 o 
  -2   3  15     1562.97     1517.87     57.55 o 
  -1   3  15       95.02      131.99     19.46 o 
   0   3  15       62.90       50.04     27.67 o 
   1   3  15      206.42      202.20     22.14 o 
   2   3  15      184.15      163.20     16.80 o 
   3   3  15        3.59        9.69     16.59 o 
   4   3  15       67.05       29.99     26.08 o 
   5   3  15       12.29      -17.16     29.07 o 
  -6   4  15        3.28       16.56     29.61 o 
  -5   4  15        7.58       46.78     30.42 o 
  -4   4  15       13.37       15.52     20.86 o 
  -3   4  15      151.51      165.85     24.02 o 
  -2   4  15      691.67      717.22     43.81 o 
  -1   4  15      248.35      206.04     23.65 o 
   0   4  15      222.91      203.64     22.31 o 
   1   4  15      757.19      865.01     39.64 o 
   2   4  15      146.35      191.91     24.90 o 
   3   4  15      211.49      173.70     32.17 o 
   4   4  15      182.13      249.58     93.46 o 
   5   4  15       31.17       46.44     32.37 o 
  -6   5  15        0.28      -27.66     27.66 o 
  -5   5  15       30.55       40.04     35.89 o 
  -4   5  15       70.39      104.31     27.95 o 
  -2   5  15       29.37       71.71     36.94 o 
  -1   5  15        0.16       -0.20     31.29 o 
   0   5  15      286.24      345.42     29.76 o 
   1   5  15      250.03      251.15     28.41 o 
   2   5  15        2.93       -5.99     22.24 o 
   3   5  15       93.54       42.21     34.55 o 
   4   5  15        7.22      -10.86     26.12 o 
  -5   6  15       70.06      -12.48     29.91 o 
  -4   6  15      129.54      132.52     30.19 o 
  -3   6  15      530.62      400.07     65.23 o 
  -2   6  15       28.32       59.13     25.32 o 
  -1   6  15      104.74      142.15     30.81 o 
   0   6  15        0.07        5.94     23.42 o 
   1   6  15       29.14       36.03     21.70 o 
   2   6  15       25.22       45.69     27.66 o 
   3   6  15       16.62      -14.51     29.34 o 
  -4   7  15       36.51       18.66     30.80 o 
  -3   7  15       97.09       10.87     54.33 o 
  -2   7  15      219.43      130.41     56.51 o 
  -1   7  15      199.10      135.44     44.56 o 
   0   7  15      318.08      309.35     77.17 o 
   1   7  15        0.15       -4.35     49.98 o 
   2   7  15       25.55        8.06     23.78 o 
  -2   8  15      416.79      399.19     44.26 o 
  -1   8  15        9.07      -17.98     29.71 o 
   0   8  15       16.26       47.36     37.43 o 
  -1 -16  16       11.28       23.93     26.80 o 
   0 -16  16       63.95       66.77     30.08 o 
   1 -16  16       36.98       50.03     23.57 o 
  -3 -15  16        9.08       51.39     28.39 o 
  -2 -15  16       10.25       68.02     30.89 o 
  -1 -15  16       67.14      128.40     25.81 o 
   0 -15  16        0.02        2.17     33.80 o 
   1 -15  16       15.98       -1.17     23.15 o 
   2 -15  16        0.65      -29.15     29.15 o 
   3 -15  16        0.94       13.70     27.85 o 
  -4 -14  16        0.77       15.14     24.07 o 
  -3 -14  16       65.38      115.09     80.41 o 
  -2 -14  16       81.48      108.61     30.80 o 
  -1 -14  16      238.07      230.75     46.73 o 
   0 -14  16       10.18        8.89     23.06 o 
   1 -14  16      174.93      238.07     28.58 o 
   2 -14  16       14.20       26.52     25.71 o 
   3 -14  16        0.15       19.87     29.15 o 
   4 -14  16       16.44       -6.84     26.50 o 
  -5 -13  16      222.36      199.11     70.64 o 
  -4 -13  16       62.52       48.14     22.39 o 
  -3 -13  16      332.40      329.13     33.00 o 
  -2 -13  16      318.65      366.15     40.71 o 
  -1 -13  16        2.01       33.32     26.08 o 
   0 -13  16      188.83      170.00     28.15 o 
   1 -13  16        0.75      -23.48     23.48 o 
   2 -13  16        3.80       21.81     21.81 o 
   3 -13  16       16.39       56.98     20.47 o 
   4 -13  16        1.77       11.37     23.68 o 
   5 -13  16       33.24        6.91     22.92 o 
  -5 -12  16        1.85       48.97     30.49 o 
  -4 -12  16       38.39       21.53     32.37 o 
  -3 -12  16        8.52      -19.80     19.80 o 
  -2 -12  16       65.35       55.15     22.24 o 
   0 -12  16       69.25       35.86     23.05 o 
   1 -12  16      385.41      366.54     56.52 o 
   2 -12  16       68.65      110.79     23.66 o 
   3 -12  16       31.42      160.68     55.80 o 
   4 -12  16       18.67       17.48     21.29 o 
   5 -12  16        9.01        1.28     21.29 o 
  -6 -11  16        5.75       21.81     20.73 o 
  -5 -11  16      113.02       68.61     21.08 o 
  -4 -11  16      524.86      450.81     33.35 o 
  -3 -11  16       64.43       31.00     31.51 o 
  -2 -11  16      283.17      227.52     28.40 o 
  -1 -11  16       25.61       33.86     26.52 o 
   0 -11  16      173.64      181.30     27.17 o 
   1 -11  16      157.54      137.35     30.28 o 
   2 -11  16        0.02       59.47     53.24 o 
   3 -11  16        0.52      151.68     38.51 o 
   4 -11  16       35.71       44.17     32.80 o 
   5 -11  16       17.98        7.20     22.58 o 
   6 -11  16        0.79      -10.39     24.44 o 
  -6 -10  16      132.89      112.37     23.94 o 
  -5 -10  16      125.26      104.70     26.18 o 
  -4 -10  16      121.90      139.29     21.25 o 
  -3 -10  16       21.70       51.33     17.47 o 
  -2 -10  16      169.44      247.77     39.12 o 
  -1 -10  16       17.28      104.31     30.73 o 
   0 -10  16        1.72        2.67     21.73 o 
   1 -10  16       53.14       37.89     29.93 o 
   2 -10  16      268.05      202.32     70.65 o 
   3 -10  16       21.14       20.63     36.11 o 
   4 -10  16       77.67      117.36     22.30 o 
   5 -10  16        1.42      -13.75     21.80 o 
   6 -10  16       44.33       19.44     33.68 o 
  -7  -9  16       88.05       58.84     25.21 o 
  -6  -9  16        0.09       15.80     19.05 o 
  -5  -9  16       58.82       17.75     22.62 o 
  -4  -9  16       21.77       45.47     38.38 o 
  -3  -9  16      741.30      738.23     32.46 o 
  -2  -9  16      814.01      633.00     45.68 o 
  -1  -9  16       57.96      107.86     45.64 o 
   0  -9  16      178.52      110.85     22.25 o 
   1  -9  16       39.68       41.02     24.01 o 
   2  -9  16      111.64      161.83     29.34 o 
   3  -9  16       28.91       30.61     26.60 o 
   4  -9  16        0.10      -13.52     19.46 o 
   5  -9  16        0.01      -21.54     21.54 o 
   6  -9  16       79.56       67.37     26.12 o 
  -7  -8  16       10.82      -15.82     19.99 o 
  -6  -8  16       26.79       11.50     16.92 o 
  -5  -8  16        5.43       11.68     19.76 o 
  -4  -8  16       27.62       48.61     17.79 o 
  -3  -8  16      120.96      122.10     19.80 o 
  -2  -8  16      311.33      274.92     33.69 o 
  -1  -8  16      172.95      125.02     20.95 o 
   0  -8  16      321.31      271.74     28.16 o 
   1  -8  16      142.19      144.60     23.05 o 
   2  -8  16       65.09       43.46     30.42 o 
   3  -8  16       53.85       41.72     22.90 o 
   4  -8  16      126.13      125.22     25.99 o 
   5  -8  16        2.65       18.11     20.28 o 
   6  -8  16       35.84       16.68     23.78 o 
  -7  -7  16       42.88        5.03     28.12 o 
  -6  -7  16        0.15        8.90     16.70 o 
  -5  -7  16       20.76       40.73     20.02 o 
  -4  -7  16      729.54      629.92     29.50 o 
  -3  -7  16      138.26      193.24     20.02 o 
  -2  -7  16     2895.37     2828.00    119.25 o 
  -1  -7  16      679.92      791.69     69.60 o 
   0  -7  16       79.33       84.28     28.25 o 
   1  -7  16       56.56       76.81     35.86 o 
   2  -7  16      489.62      445.42     36.80 o 
   3  -7  16      174.61      499.05     89.11 o 
   4  -7  16       27.13      -11.00     24.49 o 
   5  -7  16       30.45       15.59     22.93 o 
   6  -7  16       17.79      -11.59     26.52 o 
   7  -7  16      264.09      325.08     56.51 o 
  -7  -6  16      112.24      117.85     28.29 o 
  -6  -6  16      157.78      141.93     21.31 o 
  -5  -6  16       80.25       47.40     15.25 o 
  -4  -6  16        0.24        7.75     17.62 o 
  -3  -6  16       35.83        0.32     18.73 o 
  -2  -6  16      705.29      706.89     56.55 o 
  -1  -6  16      988.62      946.53     76.16 o 
   0  -6  16        5.87       43.46     54.32 o 
   1  -6  16      137.02      106.36     21.52 o 
   2  -6  16      299.23      294.86     41.30 o 
   3  -6  16        5.07       22.14     29.34 o 
   4  -6  16      191.88      131.41     61.94 o 
   5  -6  16        9.22      -14.12     21.51 o 
   6  -6  16        0.76       21.38     23.78 o 
   7  -6  16       90.86       61.47     26.86 o 
  -8  -5  16       45.98       43.89     21.46 o 
  -7  -5  16       64.10       58.42     22.67 o 
  -6  -5  16        0.21      -10.74     17.66 o 
  -5  -5  16       21.50       26.58     17.27 o 
  -4  -5  16        1.76        4.78     15.77 o 
  -3  -5  16     3118.79     3363.90    105.48 o 
  -2  -5  16      336.28      493.49     58.70 o 
   0  -5  16       11.07       32.60     36.94 o 
   1  -5  16      275.31      258.73     31.52 o 
   2  -5  16      118.04       95.53     21.51 o 
   3  -5  16       35.71       65.49     45.63 o 
   4  -5  16        7.96       38.03     21.51 o 
   5  -5  16       58.50       80.01     28.71 o 
   6  -5  16       73.06       87.60     34.55 o 
   7  -5  16        0.06        9.66     35.89 o 
  -8  -4  16        1.84       18.90     21.01 o 
  -7  -4  16        1.85       -7.32     17.54 o 
  -6  -4  16        0.01        6.45     18.16 o 
  -5  -4  16       41.81       49.55     15.72 o 
  -4  -4  16      406.70      396.36     63.70 o 
  -3  -4  16      117.33      113.22     15.99 o 
  -2  -4  16      155.68      205.72     80.42 o 
  -1  -4  16     1973.17     1916.95     82.33 o 
   0  -4  16      617.79      582.85     58.72 o 
   1  -4  16      168.09      215.17     32.80 o 
   2  -4  16      511.03      504.32     36.18 o 
   3  -4  16       80.64       72.74     29.08 o 
   4  -4  16        7.85       11.95     23.05 o 
   5  -4  16       16.86       12.46     31.47 o 
   6  -4  16       53.40       26.62     24.44 o 
   7  -4  16       40.93      181.68    147.77 o 
  -8  -3  16        0.12       18.44     25.32 o 
  -7  -3  16       26.17        6.16     20.46 o 
  -6  -3  16        6.72      -19.45     20.73 o 
  -5  -3  16        3.68       16.88     17.76 o 
  -4  -3  16      287.10      259.21     24.72 o 
  -3  -3  16       73.48       93.48     18.45 o 
  -2  -3  16      156.94      118.64     80.42 o 
   0  -3  16      981.63     1054.44     49.16 o 
   1  -3  16      441.96      350.06     47.83 o 
   2  -3  16      283.16      154.60     47.82 o 
   3  -3  16      899.40      884.15     60.91 o 
   4  -3  16        4.76       10.38     30.62 o 
   5  -3  16        6.55        5.82     25.58 o 
   6  -3  16       10.19        6.75     26.28 o 
  -8  -2  16       25.84      -17.52     37.62 o 
  -7  -2  16       51.97       20.67     27.66 o 
  -6  -2  16        9.13       20.22     19.90 o 
  -5  -2  16       13.71       64.20     22.64 o 
  -4  -2  16      114.02      132.90     24.15 o 
  -3  -2  16       59.86       92.64     27.98 o 
  -2  -2  16       64.72      652.64    227.61 o 
   0  -2  16      297.94      249.59    109.78 o 
   1  -2  16      343.95      316.21     30.63 o 
   2  -2  16       31.15       36.22     15.61 o 
   3  -2  16       21.78       52.40     16.52 o 
   4  -2  16        2.28        4.04     20.86 o 
   5  -2  16       53.58       55.83     29.34 o 
   6  -2  16        9.31      -17.66     24.01 o 
  -7  -1  16       58.34       89.10     34.77 o 
  -6  -1  16        0.24      -13.63     17.20 o 
  -5  -1  16        8.70       32.21     19.37 o 
  -4  -1  16       17.82       18.66     14.69 o 
  -3  -1  16     1781.32     1744.06     65.87 o 
  -2  -1  16        8.55       49.45     24.49 o 
  -1  -1  16        3.22       75.75     21.92 o 
   0  -1  16       42.65       11.83     19.70 o 
   1  -1  16      189.00      162.07     22.32 o 
   2  -1  16       59.87       31.97     13.57 o 
   3  -1  16        9.75       35.32     15.95 o 
   4  -1  16        4.68       -4.51     68.45 o 
   5  -1  16       54.05       27.44     24.01 o 
   6  -1  16        0.13       10.54     24.49 o 
  -7   0  16       94.71      110.83     47.81 o 
  -6   0  16        0.78      -21.95     23.90 o 
  -5   0  16       31.42       19.31     30.67 o 
  -4   0  16      331.00      316.44     21.89 o 
  -3   0  16      470.89      442.50     32.18 o 
  -2   0  16       14.23       90.54     54.74 o 
  -1   0  16       14.34      113.05     23.48 o 
   0   0  16       81.13      160.63     64.11 o 
   1   0  16      127.66      110.79     18.94 o 
   2   0  16      322.78      331.27     21.11 o 
   3   0  16        6.08       -8.06     17.38 o 
   4   0  16        0.48       19.18     18.62 o 
   5   0  16        1.53       33.23     22.90 o 
   6   0  16       37.26       19.56     43.46 o 
  -7   1  16       29.64       -8.76     25.58 o 
  -6   1  16       44.96       91.35     78.23 o 
  -5   1  16       29.31       44.06     21.73 o 
  -4   1  16      149.58      112.67     21.95 o 
  -3   1  16        4.37      -14.58     19.62 o 
  -2   1  16      334.87      381.57     65.22 o 
  -1   1  16      261.57      264.48     27.16 o 
   0   1  16        1.60      -19.63     19.63 o 
   1   1  16      108.79      105.27     18.19 o 
   2   1  16      330.21      327.74     27.13 o 
   3   1  16      184.06      177.17     20.17 o 
   4   1  16      161.85      204.73     23.68 o 
   5   1  16        0.50       21.73     39.11 o 
  -7   2  16       22.68        9.87     26.59 o 
  -6   2  16        0.10       56.80     29.91 o 
  -5   2  16        3.98      127.35     27.95 o 
  -4   2  16       57.82       43.80     29.23 o 
  -3   2  16       42.96       20.78     45.63 o 
  -2   2  16      317.48      390.71     38.63 o 
  -1   2  16        7.80       33.95     23.31 o 
   0   2  16       41.28       22.82     16.68 o 
   1   2  16       96.98       82.30     21.03 o 
   2   2  16       93.00      104.67     22.48 o 
   3   2  16      175.10      124.56     24.94 o 
   4   2  16        0.28       30.72     32.37 o 
   5   2  16       18.76       -6.46     26.59 o 
  -6   3  16       97.72       96.31     28.12 o 
  -5   3  16        1.74       82.22     36.94 o 
  -4   3  16        1.60      138.58     58.67 o 
  -3   3  16      742.45      608.97     60.90 o 
  -2   3  16       21.90       48.89     26.52 o 
  -1   3  16      379.33      321.89     30.82 o 
   0   3  16       25.19       36.95     20.76 o 
   1   3  16        0.21       -9.83     18.29 o 
   2   3  16      166.66      151.00     25.11 o 
   3   3  16       95.24       86.93     33.94 o 
   4   3  16       50.90       14.26     24.01 o 
  -6   4  16       75.02       40.16     32.39 o 
  -5   4  16       61.17       77.61     37.44 o 
  -4   4  16        0.01        4.35     34.77 o 
  -3   4  16        6.84       19.56     49.98 o 
  -2   4  16       73.76      130.39     41.29 o 
  -1   4  16        0.59       -3.57     20.66 o 
   0   4  16      114.97      129.23     22.30 o 
   1   4  16        9.23        5.96     25.48 o 
   2   4  16       23.18       14.67     26.52 o 
   3   4  16        5.30       15.67     28.71 o 
   4   4  16       28.66       12.92     36.94 o 
  -5   5  16       14.71      195.87     49.98 o 
  -4   5  16       39.80      -10.87     36.94 o 
  -3   5  16      177.39      241.25     45.64 o 
  -2   5  16      203.44      136.93     52.16 o 
  -1   5  16       35.64      119.52     35.34 o 
   0   5  16       33.42       57.08     27.80 o 
   1   5  16        0.08       -4.57     21.68 o 
   2   5  16      134.85      191.56     38.42 o 
   3   5  16        1.04       19.93     30.80 o 
  -4   6  16       54.22       10.87     41.29 o 
  -3   6  16      442.19      432.63     56.52 o 
  -2   6  16      360.86      408.68     63.04 o 
  -1   6  16       95.31      108.71     30.81 o 
   0   6  16        0.90       -8.46     30.42 o 
   1   6  16        3.99      -22.89     22.89 o 
   2   6  16       54.22       17.24     34.55 o 
  -2   7  16       16.74      -45.63     54.33 o 
  -1   7  16        2.17        9.78     36.88 o 
  -2 -15  17       81.86       52.24     37.44 o 
  -1 -15  17       20.96       33.52     23.51 o 
   0 -15  17       46.16       33.41     27.52 o 
   1 -15  17        0.01       28.60     23.88 o 
   2 -15  17       51.20       15.71     27.27 o 
  -3 -14  17       24.32       89.30     36.04 o 
  -2 -14  17       12.37       58.72     37.62 o 
  -1 -14  17        0.34       13.15     28.54 o 
   0 -14  17       66.25      181.41     30.80 o 
   1 -14  17       63.78       87.36     26.67 o 
   2 -14  17        1.42       23.40     31.74 o 
   3 -14  17       35.80       30.43     21.99 o 
  -4 -13  17       14.45       21.61     26.86 o 
  -3 -13  17       40.59       60.23     34.77 o 
  -2 -13  17       39.37       60.39     25.32 o 
  -1 -13  17       98.96      109.07     36.78 o 
   0 -13  17       18.47       75.08     37.06 o 
   1 -13  17      146.89      143.23     47.69 o 
   2 -13  17       61.40      123.25     31.83 o 
   3 -13  17      118.01       95.10     27.28 o 
   4 -13  17        4.41       -4.79     22.37 o 
  -5 -12  17        5.17       12.27     25.58 o 
  -4 -12  17      124.55       93.45     56.51 o 
  -3 -12  17      163.46      175.12     44.55 o 
  -2 -12  17        9.57       14.16     23.78 o 
  -1 -12  17       23.45       19.96     28.71 o 
   0 -12  17        2.56       38.92     38.03 o 
   1 -12  17       19.00       11.37     35.89 o 
   2 -12  17        0.30       13.14     22.92 o 
   3 -12  17       24.77       25.57     22.65 o 
   4 -12  17        2.71       30.51     19.99 o 
   5 -12  17        0.52       -5.19     22.59 o 
  -5 -11  17       91.48       47.01     22.05 o 
  -4 -11  17       57.35      108.66     39.12 o 
  -2 -11  17      107.23       86.82     38.03 o 
  -1 -11  17        2.91       20.00     25.58 o 
   0 -11  17        6.61       29.71     41.29 o 
   1 -11  17       70.54      132.08     31.29 o 
   2 -11  17      346.44      308.99     36.10 o 
   3 -11  17        0.81      -13.60     19.99 o 
   4 -11  17       15.86       16.45     26.75 o 
   5 -11  17       21.95       21.82     24.05 o 
  -6 -10  17        5.64        9.80     22.98 o 
  -5 -10  17       37.95       60.98     25.68 o 
  -4 -10  17        5.71       36.40     24.44 o 
  -3 -10  17      295.65      304.32     43.47 o 
  -2 -10  17      397.80      328.28     58.70 o 
  -1 -10  17      339.79      268.67     33.95 o 
   0 -10  17      150.93      189.95    226.03 o 
   1 -10  17       43.07      115.17     34.77 o 
   2 -10  17       56.89       53.85     33.94 o 
   3 -10  17      585.19      560.06     41.51 o 
   4 -10  17       62.06       -0.70     25.78 o 
   5 -10  17       10.90       24.78     28.38 o 
  -6  -9  17       28.71       20.23     19.33 o 
  -5  -9  17       33.71       31.29     19.16 o 
  -4  -9  17      360.39      370.11     34.96 o 
  -3  -9  17       64.54       37.92     21.73 o 
  -2  -9  17        0.40      -21.73     30.42 o 
  -1  -9  17        4.25       -4.35     21.51 o 
   0  -9  17      180.83      202.75     49.99 o 
   1  -9  17      849.34     1040.73     91.36 o 
   2  -9  17      407.81      507.32     46.74 o 
   3  -9  17      147.54      186.93     32.80 o 
   4  -9  17        0.06      -11.66     21.25 o 
   5  -9  17        0.14      -17.19     35.30 o 
   6  -9  17       40.71       36.50     37.62 o 
  -7  -8  17       10.89        2.17     25.50 o 
  -6  -8  17      152.54       96.09     20.00 o 
  -5  -8  17      329.71      224.80     21.42 o 
  -4  -8  17       54.65       62.95     23.48 o 
  -3  -8  17       86.59       87.77     23.78 o 
  -2  -8  17      205.32      223.10     25.59 o 
  -1  -8  17        0.14      -21.73     28.25 o 
   0  -8  17      191.01      204.17     42.38 o 
   1  -8  17       23.88      244.28     55.41 o 
   2  -8  17       39.53       76.67     24.44 o 
   3  -8  17       51.62       86.23     33.70 o 
   4  -8  17       30.58       66.01     27.66 o 
   5  -8  17      163.76      144.41     25.84 o 
   6  -8  17      102.28      111.10     37.63 o 
  -7  -7  17       24.28       18.80     29.37 o 
  -6  -7  17       12.46        7.31     21.95 o 
  -5  -7  17      179.00      177.78     32.68 o 
  -4  -7  17       11.12       39.11     20.36 o 
  -3  -7  17      512.23      646.53     43.04 o 
  -2  -7  17      182.88      243.43     47.82 o 
  -1  -7  17      176.71      204.31     49.99 o 
   0  -7  17      183.54      227.40     28.55 o 
   2  -7  17      176.67      187.99     29.70 o 
   3  -7  17        6.64       13.36     31.51 o 
   4  -7  17       11.15       18.47     35.85 o 
   5  -7  17       11.78       12.92     29.34 o 
   6  -7  17       43.83       29.34     26.12 o 
  -7  -6  17        0.56       13.19     21.03 o 
  -6  -6  17       33.19        0.83     40.27 o 
  -5  -6  17       86.18       83.29     21.03 o 
  -4  -6  17      314.71      239.12     47.82 o 
  -3  -6  17      688.48      906.92     84.82 o 
  -2  -6  17      270.80      317.37     41.30 o 
  -1  -6  17      761.39      780.87     67.43 o 
   0  -6  17       10.93     1060.43    306.39 o 
   1  -6  17        4.97        1.49     26.86 o 
   2  -6  17       11.54       -5.43     29.19 o 
   3  -6  17        9.68       -8.28     36.94 o 
   4  -6  17      354.06      417.65    100.00 o 
   5  -6  17       35.13       79.32     35.34 o 
   6  -6  17       31.83       69.33     30.80 o 
  -7  -5  17        1.29       11.18     19.37 o 
  -6  -5  17       13.06       10.73     19.12 o 
  -5  -5  17        8.62       -7.16     15.50 o 
  -4  -5  17       47.98       84.18     40.20 o 
  -3  -5  17        8.66       85.31     27.16 o 
  -2  -5  17       18.95      -34.77     39.11 o 
  -1  -5  17       14.00       -8.69     26.08 o 
   0  -5  17     1114.21     1262.16    141.45 o 
   1  -5  17        0.98        6.08     19.16 o 
   2  -5  17      724.94      616.37     73.95 o 
   3  -5  17       94.91       70.09     42.38 o 
   4  -5  17       15.71       30.42     36.51 o 
   5  -5  17      162.23      164.30     28.40 o 
   6  -5  17        9.51       51.43     30.55 o 
  -7  -4  17       46.90       80.66     23.57 o 
  -6  -4  17       49.91       36.03     30.52 o 
  -5  -4  17       66.77       23.41     24.70 o 
  -4  -4  17       90.56       69.06     27.15 o 
  -3  -4  17      272.11      312.52     35.90 o 
  -2  -4  17      289.21      300.09     27.67 o 
  -1  -4  17        6.11      -16.48     30.42 o 
   0  -4  17     2653.56     2518.48    128.65 o 
   1  -4  17       22.81        3.39     23.90 o 
   2  -4  17        3.34      -19.80     19.80 o 
   3  -4  17        0.04        4.50     31.25 o 
   4  -4  17        1.52        6.52     23.78 o 
   5  -4  17       27.76      -20.42     33.01 o 
   6  -4  17      311.97      311.17     91.30 o 
  -7  -3  17        1.18        1.71     26.75 o 
  -6  -3  17        9.10       14.64     21.72 o 
  -5  -3  17      113.25      136.10     23.24 o 
  -4  -3  17       32.18      118.12     27.64 o 
  -3  -3  17      375.31      669.09    129.35 o 
  -2  -3  17      214.65      214.57     30.43 o 
  -1  -3  17      495.12      419.12     33.70 o 
   0  -3  17      312.68      327.26     82.61 o 
   1  -3  17      817.83      854.32    123.99 o 
   2  -3  17        1.72       -8.92     29.07 o 
   3  -3  17      220.12      182.14     61.95 o 
   4  -3  17       41.88       41.43     34.34 o 
   5  -3  17       27.17       82.91     59.76 o 
   6  -3  17       66.92       86.01     38.05 o 
  -7  -2  17       36.68       32.91     28.23 o 
  -6  -2  17       37.28       40.09     18.21 o 
  -5  -2  17        0.43       -0.30     16.24 o 
  -4  -2  17       90.38      131.65     26.86 o 
  -3  -2  17      186.72      576.53    131.50 o 
  -2  -2  17      486.54      467.41     30.63 o 
  -1  -2  17       33.16       54.33     27.66 o 
   0  -2  17       83.52      146.34     47.81 o 
   1  -2  17      588.09      492.07     31.27 o 
   2  -2  17       62.68       42.03     15.54 o 
   3  -2  17       80.97       81.21     26.28 o 
   4  -2  17       38.05       23.76     23.48 o 
   5  -2  17       17.50        4.64     34.34 o 
   6  -2  17      107.18      197.15     41.73 o 
  -7  -1  17        4.93       26.08     35.50 o 
  -6  -1  17        0.40       11.98     26.86 o 
  -5  -1  17        4.84       23.69     17.89 o
[truncated: 26,752 more chars]
